# Supplementary material for: Dichloroacetate and Pyruvate Metabolism: Pyruvate Dehydrogenase Kinases as Targets Worth Investigating for Effective Therapy of Toxoplasmosis
Source: mSphere. 2021 Jan 6;6(1):e01002-20. doi: 10.1128/mSphere.01002-20 (PMC7845590; doi:10.1128/mSphere.01002-20)
Supplement: TABLE S1 [file mSphere.01002-20_st001.xlsx]

## Sheet: Supplementary Table S1
Treatment		Log IC50		IC50		LD50
		Mean	CI95	mg/L	mM	mg/kg	mmol/kg
SDS	288.372 g/mol	1.834	[1.831;1.861]	68.2	0.237	639.85	2.22
DCA (Sodium Salt)	150.918 g/mol	3.998	[3.931;4.085]	9960.2	65.997	3967.5	26.29
