# Supplementary material for: Dichloroacetate and Pyruvate Metabolism: Pyruvate Dehydrogenase Kinases as Targets Worth Investigating for Effective Therapy of Toxoplasmosis
Source: mSphere. 2021 Jan 6;6(1):e01002-20. doi: 10.1128/mSphere.01002-20 (PMC7845590; doi:10.1128/mSphere.01002-20)
Supplement: TABLE S2 [file mSphere.01002-20_st002.xlsx]

## Sheet: Supplementary Table S2
	Mitochondrion		Apicoplast
Condition	Normal	Altered	Normal	Altered
Control	295	0	646	0
DCA	65	143	563	101
C1	152	0	321	0
C2	143	0	325	0
DCA1	36	81	297	50
DCA2	29	62	266	51
Test	Condition 1	Condition 2	P-value	Log(Risk Ratio)	Log(Odds Ratio)	Risk Difference
Mitochondrion	Control	DCA	< .0001	5.3157	6.4754	0.6841
Mitochondrion	C1	C2	1	NA	NA	NA
Mitochondrion	DCA1	DCA2	1	NA	NA	NA
Mitochondrion	C1	DCA1	< .0001	4.6627	5.8348	0.6858
Mitochondrion	C1	DCA2	< .0001	4.6467	5.7837	0.6748
Mitochondrion	C2	DCA1	< .0001	4.6021	5.7738	0.6854
Mitochondrion	C2	DCA2	< .0001	4.5861	5.7227	0.6744
Apicoplast	Control	DCA	< .0001	4.5892	4.7526	0.1506
Apicoplast	C1	C2	1	NA	NA	NA
Apicoplast	DCA1	DCA2	1	NA	NA	NA
Apicoplast	C1	DCA1	< .0001	3.8372	3.9897	0.141
Apicoplast	C1	DCA2	< .0001	3.9475	4.1198	0.1578
Apicoplast	C2	DCA1	< .0001	3.8496	4.0021	0.141
Apicoplast	C2	DCA2	< .0001	3.9598	4.1322	0.1578
