# Supplementary material for: Dichloroacetate and Pyruvate Metabolism: Pyruvate Dehydrogenase Kinases as Targets Worth Investigating for Effective Therapy of Toxoplasmosis
Source: mSphere. 2021 Jan 6;6(1):e01002-20. doi: 10.1128/mSphere.01002-20 (PMC7845590; doi:10.1128/mSphere.01002-20)
Supplement: TABLE S3 [file mSphere.01002-20_st003.xlsx]

## Sheet: Supplementary Table S3
Query ID	Query Annotated Name	Species	Best Hsp	% Identity	Alignment Length	E-value	Bit Score	% Query Coverage	Number of HSPs
ESS29729.1	ATPase/histidine kinase/DNA gyrase B/HSP90 domain-containing protein	Toxoplasma gondii VEG	BCKDK_HUMAN	32.888	374	7.25e-66	207	78	1
BCKDK_TOXGM	XP_018638005.1 ATPase/histidine kinase/DNA gyrase B/HSP90 domain-containing protein	Toxoplasma gondii ME49	BCKDK_HUMAN	32.888	374	7.81e-66	207	78	1
KEP64121.1	UNVERIFIED_CONTAM: ATPase/histidine kinase/DNA gyrase B/HSP90 domain-containing protein	Hammondia hammondi	BCKDK_HUMAN	34.111	343	3.79e-65	202	90	1
PHJ20322.1	atpase histidine kinase dna gyrase b hsp90 domain-containing protein	Cystoisospora suis	BCKDK_HUMAN	31.266	403	5.89e-64	202	86	1
XP_003880663.1	putative 3-methyl-2-oxobutanoate dehydrogenase (lipoamide) kinase	Neospora caninum Liverpool	BCKDK_HUMAN	32	375	1.51e-62	197	83	1
CEL72537.1	TPA: 3-methyl-2-oxobutanoate dehydrogenase (lipoamide) kinase, putative	Toxoplasma gondii VEG	BCKDK_HUMAN	34.234	333	2.24e-62	197	76	1
XP_026194478.1	pyruvate dehydrogenase (acetyl-transferring) kinase, mitochondrial	Cyclospora cayetanensis	BCKDK_HUMAN	32.479	351	3.66e-61	192	90	1
OEH80181.1	ATPase histidine kinase DNA gyrase b hsp90 domain-containing protein	Cyclospora cayetanensis	BCKDK_HUMAN	33.235	340	2.65e-59	191	62	1
PFH36282.1	ATPase/histidine kinase/DNA gyrase B/HSP90 domain-containing protein	Besnoitia besnoiti	BCKDK_HUMAN	33.333	339	4.45e-59	186	89	1
XP_003875093.1	developmentally regulated phosphoprotein-like protein	Leishmania mexicana MHOM/GT/2001/U1103	PDK3_HUMAN	29.442	394	1.3e-42	144	85	1
EPY33469.1	pyruvate dehydrogenase kinase	Angomonas deanei	PDK2_HUMAN	28.186	408	2.01e-41	141	91	1
PWV03771.1	putative developmentally regulated phosphoprotein	Trypanosoma cruzi	PDK2_HUMAN	29.834	362	3.97e-41	140	83	1
XP_001465161.1	developmentally regulated phosphoprotein-like protein	Leishmania infantum JPCM5	PDK1_HUMAN	28.358	402	5.74e-41	140	86	1
XP_003860371.1	developmentally regulated phosphoprotein-like protein	Leishmania donovani	PDK1_HUMAN	28.358	402	5.86e-41	140	86	1
XP_818802.1	developmentally regulated phosphoprotein	Trypanosoma cruzi strain CL Brener	PDK2_HUMAN	29.834	362	6.14e-41	139	83	1
EKG01737.1	pyruvate dehydrogenase (lipoamide) kinase, putative	Trypanosoma cruzi	PDK2_HUMAN	31.492	362	7.6e-41	139	83	1
XP_009306350.1	developmentally regulated phosphoprotein	Trypanosoma grayi	PDK2_HUMAN	29.885	348	8.26e-41	139	81	1
XP_001682783.1	developmentally regulated phosphoprotein-like protein	Leishmania major strain Friedlin	PDK1_HUMAN	28.358	402	1.1e-40	140	86	1
XP_028883127.1	developmentally regulated phosphoprotein	Trypanosoma theileri	PDK3_HUMAN	29.67	364	1.75e-40	138	84	1
XP_026194099.1	pyruvate dehydrogenase (acetyl-transferring) kinase, mitochondrial	Cyclospora cayetanensis	BCKDK_HUMAN	27.073	410	2.69e-40	139	78	1
XP_003723002.1	developmentally regulated phosphoprotein-like protein	Leishmania braziliensis MHOM/BR/75/M2904	PDK1_HUMAN	27.475	404	7.38e-40	137	88	1
CCC89284.1	putative developmentally regulated phosphoprotein	Trypanosoma congolense IL3000	PDK4_HUMAN	26.11	383	9.7e-40	136	88	1
EPY31056.1	pyruvate dehydrogenase kinase	Strigomonas culicis	PDK3_HUMAN	28.65	363	1.03e-39	135	95	1
ESL09726.1	developmentally regulated phosphoprotein	Trypanosoma rangeli SC58	PDK4_HUMAN	30.833	360	1.76e-39	135	81	1
EPY27481.1	pyruvate dehydrogenase kinase	Strigomonas culicis	PDK3_HUMAN	29.201	363	2.38e-39	135	82	1
RNF03866.1	putative pyruvate dehydrogenase (lipoamide) kinase	Trypanosoma rangeli	BCKDK_HUMAN	28.775	351	4.76e-39	134	81	1
XP_010698651.1	developmentally regulated phosphoprotein-like protein	Leishmania panamensis	PDK3_HUMAN	29.188	394	2.96e-38	132	86	1
EPY25280.1	pyruvate dehydrogenase kinase	Angomonas deanei	PDK2_HUMAN	30	330	4.83e-38	129	99	1
EKF30218.1	pyruvate dehydrogenase (lipoamide) kinase, putative	Trypanosoma cruzi marinkellei	PDK2_HUMAN	30.11	362	7.41e-38	131	83	1
XP_015653837.1	putative mitochondrial developmentally regulated phosphoprotein-like protein	Leptomonas pyrrhocoris	PDK2_HUMAN	29.086	361	2.17e-35	124	80	1
XP_001218803.1	developmentally regulated phosphoprotein	Trypanosoma brucei brucei TREU927	PDK4_HUMAN	26.632	383	2.83e-35	124	88	1
SCU71581.1	developmentally regulated phosphoprotein	Trypanosoma equiperdum	PDK4_HUMAN	26.632	383	3.03e-35	124	88	1
XP_011771286.1	developmentally regulated phosphoprotein	Trypanosoma brucei gambiense DAL972	PDK4_HUMAN	26.893	383	5.46e-35	123	88	1
CCC46382.1	putative developmentally regulated phosphoprotein	Trypanosoma vivax Y486	PDK3_HUMAN	28.418	373	9.03e-35	122	86	1
PWV08672.1	putative developmentally regulated phosphoprotein	Trypanosoma cruzi	PDK2_HUMAN	35.897	195	1.3e-32	112	76	1
RNC52817.1	putative pyruvate dehydrogenase (lipoamide) kinase, partial	Trypanosoma cruzi	PDK2_HUMAN	30.717	293	1.3e-32	113	99	1
XP_013228871.1	3-methyl-2-oxobutanoate dehydrogenase (lipoamide) kinase, putative	Eimeria tenella	BCKDK_HUMAN	34.375	192	8.38e-32	108	87	1
RHW74325.1	developmentally regulated phosphoprotein	Trypanosoma brucei equiperdum	PDK2_HUMAN	28.947	304	2.19e-31	110	92	1
PFH37565.1	putative pyruvate dehydrogenase kinase	Besnoitia besnoiti	BCKDK_HUMAN	35.533	197	1.58e-30	113	23	4
KPI85512.1	developmentally regulated phosphoprotein-like protein	Leptomonas seymouri	PDK2_HUMAN	34.112	214	1.81e-30	107	75	1
KEP60093.1	UNVERIFIED_CONTAM: pyruvate dehydrogenase kinase, putative	Hammondia hammondi	BCKDK_HUMAN	35.025	197	1.45e-28	107	29	4
PIL96832.1	putative pyruvate dehydrogenase kinase, partial	Toxoplasma gondii COUG	BCKDK_HUMAN	35.025	197	1.75e-28	106	32	3
KFH15690.1	putative pyruvate dehydrogenase kinase	Toxoplasma gondii MAS	BCKDK_HUMAN	35.025	197	2.35e-28	107	24	4
PDK_TOXGM	XP_002370720.2 pyruvate dehydrogenase kinase, putative	Toxoplasma gondii ME49	BCKDK_HUMAN	35.025	197	2.6e-28	106	24	4
KFH05057.1	putative pyruvate dehydrogenase kinase	Toxoplasma gondii VAND	BCKDK_HUMAN	35.025	197	2.72e-28	106	24	4
KFG64923.1	putative pyruvate dehydrogenase kinase	Toxoplasma gondii RUB	BCKDK_HUMAN	35.025	197	2.77e-28	106	24	4
EPR63964.1	putative pyruvate dehydrogenase kinase	Toxoplasma gondii GT1	BCKDK_HUMAN	35.025	197	2.89e-28	106	24	4
KYF39537.1	putative pyruvate dehydrogenase kinase	Toxoplasma gondii ARI	BCKDK_HUMAN	35.025	197	3.05e-28	106	24	4
PHJ17738.1	pyruvate dehydrogenase kinase	Cystoisospora suis	BCKDK_HUMAN	31.754	211	2.42e-26	100	24	3
XP_009313326.1	pyruvate dehydrogenase (lipoamide) kinase	Trypanosoma grayi	PDK1_HUMAN	23.716	409	1.58e-25	97.1	87	1
CEL70411.1	TPA: Pyruvate dehydrogenase kinase, isoenzyme 2,related	Neospora caninum Liverpool	BCKDK_HUMAN	34.518	197	1.88e-24	95.5	19	4
XP_003885695.1	Pyruvate dehydrogenase kinase, isoenzyme 2,related	Neospora caninum Liverpool	BCKDK_HUMAN	33.503	197	2.07e-24	94.4	26	4
OEH78367.1	pyruvate dehydrogenase isoenzyme	Cyclospora cayetanensis	PDK2_HUMAN	25.337	371	1.12e-22	89.4	58	1
XP_028878694.1	pyruvate dehydrogenase (lipoamide) kinase	Trypanosoma theileri	PDK1_HUMAN	25	352	4.59e-22	86.7	75	1
ESL11281.1	pyruvate dehydrogenase (lipoamide) kinase	Trypanosoma rangeli SC58	PDK4_HUMAN	25.882	340	9.55e-22	85.5	73	1
EKG07298.1	pyruvate dehydrogenase (lipoamide) kinase, putative	Trypanosoma cruzi	PDK3_HUMAN	25.146	342	1.49e-21	84.7	73	1
ESS70428.1	pyruvate dehydrogenase (lipoamide) kinase	Trypanosoma cruzi Dm28c	PDK3_HUMAN	25	344	2.09e-21	84.3	73	1
CCD16547.1	unnamed protein product	Trypanosoma congolense IL3000	PDK4_HUMAN	23.615	343	2.22e-21	84.3	73	1
AAA17995.1	phosphoprotein	Trypanosoma brucei	PDK4_HUMAN	25.326	383	2.26e-21	84.3	84	1
XP_828553.1	pyruvate dehydrogenase (lipoamide) kinase, putative	Trypanosoma brucei brucei TREU927	PDK4_HUMAN	24.294	354	2.57e-21	84	75	1
XP_011779686.1	pyruvate dehydrogenase (lipoamide) kinase,putative	Trypanosoma brucei gambiense DAL972	PDK4_HUMAN	24.294	354	2.62e-21	84	75	1
RNE95351.1	putative pyruvate dehydrogenase (lipoamide) kinase	Trypanosoma rangeli	PDK4_HUMAN	25.731	342	2.9e-21	84	73	1
RNF04223.1	putative pyruvate dehydrogenase (lipoamide) kinase	Trypanosoma conorhini	PDK2_HUMAN	22.849	337	3.13e-21	83.6	73	1
EKF29788.1	pyruvate dehydrogenase (lipoamide) kinase, putative	Trypanosoma cruzi marinkellei	PDK3_HUMAN	24.854	342	3.37e-21	83.6	73	1
PWV10475.1	putative pyruvate dehydrogenase (lipoamide) kinase	Trypanosoma cruzi	PDK3_HUMAN	24.854	342	4.01e-21	83.6	73	1
XP_820076.1	pyruvate dehydrogenase (lipoamide) kinase	Trypanosoma cruzi strain CL Brener	PDK3_HUMAN	24.854	342	4.69e-21	83.2	73	1
RNC52937.1	putative pyruvate dehydrogenase (lipoamide) kinase	Trypanosoma cruzi	PDK2_HUMAN	28.253	269	1.03e-20	80.9	76	1
RNF14420.1	putative pyruvate dehydrogenase (lipoamide) kinase	Trypanosoma cruzi	PDK2_HUMAN	29.74	269	1.93e-20	80.1	76	1
RNF05933.1	developmentally regulated phosphoprotein	Trypanosoma conorhini	BCKDK_HUMAN	27.239	268	6.33e-20	78.6	76	1
XP_013437474.1	3-methyl-2-oxobutanoate dehydrogenase [lipoamide]] kinase, related	Eimeria necatrix	PDK4_HUMAN	32.877	146	7.63e-20	77	48	1
XP_013234273.1	3-methyl-2-oxobutanoate dehydrogenase [lipoamide]] kinase, related	Eimeria tenella	PDK4_HUMAN	32.877	146	1.54e-19	76.3	46	1
CCC53002.1	putative pyruvate dehydrogenase (lipoamide) kinase	Trypanosoma vivax Y486	PDK2_HUMAN	24.058	345	2.06e-19	78.2	74	1
XP_013332812.1	hypothetical protein, conserved	Eimeria maxima	PDK2_HUMAN	33.117	154	4.02e-19	75.1	56	1
EPY20718.1	pyruvate dehydrogenase kinase	Strigomonas culicis	PDK1_HUMAN	22.849	372	2.66e-18	75.1	79	1
XP_003878950.1	conserved hypothetical protein	Leishmania mexicana MHOM/GT/2001/U1103	BCKDK_HUMAN	32.414	145	1.76e-16	69.7	25	1
XP_001468728.1	conserved hypothetical protein	Leishmania infantum JPCM5	BCKDK_HUMAN	31.818	132	6.99e-16	67.8	21	1
AYU82738.1	Histidine kinase-, DNA gyrase B-, and HSP90-like ATPase, putative	Leishmania donovani	BCKDK_HUMAN	31.818	132	7.24e-16	67.8	21	1
XP_028887866.1	uncharacterized protein TM35_000016770	Trypanosoma theileri	PDK4_HUMAN	25.362	276	1.41e-15	66.2	62	1
XP_001686496.1	conserved hypothetical protein	Leishmania major strain Friedlin	BCKDK_HUMAN	31.818	132	1.58e-15	66.6	21	1
RNF08570.1	transferase	Trypanosoma rangeli	PDK1_HUMAN	30.968	155	2.13e-15	65.9	33	1
XP_013437475.1	hypothetical protein, conserved	Eimeria necatrix	PDK3_HUMAN	37.255	102	5.07e-15	61.2	51	1
ESL06619.1	hypothetical protein TRSC58_05704	Trypanosoma rangeli SC58	PDK1_HUMAN	31.429	140	8.59e-15	63.9	29	1
ESS68763.1	hypothetical protein TCDM_02477	Trypanosoma cruzi Dm28c	BCKDK_HUMAN	28.906	128	1.75e-14	61.2	38	1
PWU93546.1	hypothetical protein C3747_295g8	Trypanosoma cruzi	PDK1_HUMAN	27.236	246	2.18e-14	62.8	56	1
PWV15396.1	hypothetical protein C3747_29g219	Trypanosoma cruzi	PDK1_HUMAN	26.693	251	2.32e-14	62.8	56	1
XP_818952.1	hypothetical protein	Trypanosoma cruzi strain CL Brener	PDK1_HUMAN	26.693	251	2.32e-14	62.8	56	1
CCW67178.1	unnamed protein product	Phytomonas sp. isolate Hart1	PDK4_HUMAN	28.448	116	2.79e-14	56.6	90	1
KEP67646.1	UNVERIFIED_CONTAM: ATPase/histidine kinase/DNA gyrase B/HSP90 domain-containing protein	Hammondia hammondi	BCKDK_HUMAN	25	260	3.08e-14	63.9	25	1
KYK67214.1	putative pyruvate dehydrogenase kinase	Toxoplasma gondii TgCatPRC2	BCKDK_HUMAN	40.909	88	3.18e-14	62.4	18	4
RNF27228.1	transferase	Trypanosoma conorhini	PDK1_HUMAN	30.323	155	3.19e-14	62	33	1
XP_013228869.1	hypothetical protein, conserved	Eimeria tenella	BCKDK_HUMAN	31.818	110	3.5e-14	59.3	49	1
XP_013229052.1	pyruvate dehydrogenase (lipoamide) kinase, putative	Eimeria tenella	PDK1_HUMAN	33.621	116	3.61e-14	63.9	13	1
XP_013440556.1	pyruvate dehydrogenase (lipoamide) kinase, putative	Eimeria necatrix	PDK1_HUMAN	33.621	116	3.79e-14	63.5	13	1
XP_003884196.1	putative pyruvate dehydrogenase kinase	Neospora caninum Liverpool	PDK4_HUMAN	24.723	271	4.57e-14	62.8	40	1
CEL68866.1	TPA: pyruvate dehydrogenase kinase, putative	Neospora caninum Liverpool	PDK4_HUMAN	24.723	271	4.96e-14	62.8	37	1
EKG05200.1	hypothetical protein TCSYLVIO_003724	Trypanosoma cruzi	BCKDK_HUMAN	27.344	128	5.49e-14	61.2	25	1
PWV00088.1	hypothetical protein C4B63_7g377	Trypanosoma cruzi	BCKDK_HUMAN	27.344	128	6.06e-14	61.2	25	1
XP_013252169.1	pyruvate dehydrogenase (lipoamide) kinase, putative	Eimeria acervulina	PDK2_HUMAN	31.858	113	7.22e-14	62.8	12	1
XP_013252882.1	Kinase isozyme 4, related	Eimeria acervulina	PDK4_HUMAN	40	80	7.61e-14	60.5	21	4
CDJ52315.1	hypothetical protein EBH_0003450	Eimeria brunetti	PDK3_HUMAN	50	54	9.89e-14	57	30	1
EKF33638.1	hypothetical protein MOQ_002485	Trypanosoma cruzi marinkellei	BCKDK_HUMAN	26.562	128	1.85e-13	60.1	23	1
CCC89960.1	conserved hypothetical protein	Trypanosoma congolense IL3000	PDK1_HUMAN	28.814	118	4.01e-13	58.5	27	1
EPY25760.1	hypothetical protein STCU_06489	Strigomonas culicis	BCKDK_HUMAN	30.952	126	4.3e-13	58.9	22	1
XP_003879559.1	putative pyruvate dehydrogenase (lipoamide) kinase	Neospora caninum Liverpool	PDK4_HUMAN	35.455	110	7.92e-13	59.3	11	1
XP_018636057.1	ATPase/histidine kinase/DNA gyrase B/HSP90 domain-containing protein	Toxoplasma gondii ME49	BCKDK_HUMAN	24.138	261	8.35e-13	59.7	25	1
KYK69275.1	ATPase/histidine kinase/DNA gyrase B/HSP90 domain-containing protein	Toxoplasma gondii TgCatPRC2	BCKDK_HUMAN	24.138	261	8.64e-13	59.7	25	1
KYF43365.1	ATPase/histidine kinase/DNA gyrase B/HSP90 domain-containing protein	Toxoplasma gondii ARI	BCKDK_HUMAN	24.138	261	1.05e-12	59.3	25	1
KFH09902.1	ATPase/histidine kinase/DNA gyrase B/HSP90 domain-containing protein	Toxoplasma gondii MAS	BCKDK_HUMAN	24.521	261	1.06e-12	59.3	25	1
PIM03064.1	ATPase/histidine kinase/DNA gyrase B/HSP90 domain-containing protein	Toxoplasma gondii COUG	BCKDK_HUMAN	23.755	261	1.13e-12	59.3	25	1
PHJ20902.1	atpase histidine kinase dna gyrase b hsp90 domain-containing protein	Cystoisospora suis	BCKDK_HUMAN	29.915	117	1.14e-12	54.3	58	1
XP_011772649.1	hypothetical protein, conserved	Trypanosoma brucei gambiense DAL972	PDK1_HUMAN	29.032	124	1.47e-12	57	28	1
XP_844234.1	hypothetical protein, conserved	Trypanosoma brucei brucei TREU927	PDK1_HUMAN	29.032	124	1.48e-12	57	28	1
CEL76433.1	TPA: pyruvate dehydrogenase kinase, putative	Toxoplasma gondii VEG	BCKDK_HUMAN	22.605	261	2.2e-12	57.4	37	1
CCC47392.1	conserved hypothetical protein, fragment	Trypanosoma vivax Y486	PDK4_HUMAN	21.721	244	3.1e-12	55.5	57	1
EPR62318.1	ATPase/histidine kinase/DNA gyrase B/HSP90 domain-containing protein	Toxoplasma gondii GT1	BCKDK_HUMAN	28.492	179	3.41e-12	57.8	17	1
KFG60977.1	ATPase/histidine kinase/DNA gyrase B/HSP90 domain-containing protein	Toxoplasma gondii RUB	BCKDK_HUMAN	28.492	179	3.56e-12	57.4	17	1
PFH38778.1	ATPase/histidine kinase/DNA gyrase B/HSP90 domain-containing protein	Besnoitia besnoiti	PDK3_HUMAN	34.862	109	4.77e-12	57.4	10	1
XP_013337525.1	pyruvate dehydrogenase (lipoamide) kinase, putative	Eimeria maxima	PDK1_HUMAN	27.692	130	5.42e-12	57	14	1
XP_026193545.1	uncharacterized protein LOC34624325	Cyclospora cayetanensis	PDK4_HUMAN	26.797	153	1.28e-11	55.8	15	1
XP_015660942.1	hypothetical protein ABB37_03555	Leptomonas pyrrhocoris	BCKDK_HUMAN	30.303	132	1.62e-11	53.9	22	1
PFH35067.1	hypothetical protein BESB_059540	Besnoitia besnoiti	BCKDK_HUMAN	29.442	197	7.91e-11	53.5	17	1
PHJ16647.1	atpase histidine kinase dna gyrase b hsp90 domain-containing protein	Cystoisospora suis	PDK1_HUMAN	45.455	55	2.84e-09	48.9	4	3
KFH03202.1	ATPase/histidine kinase/DNA gyrase B/HSP90 domain-containing protein	Toxoplasma gondii VAND	BCKDK_HUMAN	24.667	150	3.87e-09	48.1	13	1
PIL97671.1	ATPase/histidine kinase/DNA gyrase B/HSP90 domain-containing protein	Toxoplasma gondii COUG	BCKDK_HUMAN	24.667	150	4.6e-09	47.8	13	1
EPR57656.1	ATPase/histidine kinase/DNA gyrase B/HSP90 domain-containing protein	Toxoplasma gondii GT1	BCKDK_HUMAN	24.667	150	4.72e-09	47.8	13	1
KFG31838.1	ATPase/histidine kinase/DNA gyrase B/HSP90 domain-containing protein	Toxoplasma gondii GAB2-2007-GAL-DOM2	BCKDK_HUMAN	24.667	150	5.02e-09	47.8	13	1
XP_002370128.2	ATPase/histidine kinase/DNA gyrase B/HSP90 domain-containing protein	Toxoplasma gondii ME49	BCKDK_HUMAN	24.667	150	5.05e-09	47.8	13	1
KFG59424.1	ATPase/histidine kinase/DNA gyrase B/HSP90 domain-containing protein	Toxoplasma gondii RUB	BCKDK_HUMAN	24.667	150	5.06e-09	47.8	13	1
CEL71410.1	TPA: pyruvate dehydrogenase (lipoamide) kinase,putative	Toxoplasma gondii VEG	BCKDK_HUMAN	23.841	151	5.29e-09	47.4	13	1
KEP64495.1	UNVERIFIED_CONTAM: ATPase/histidine kinase/DNA gyrase B/HSP90 domain-containing protein	Hammondia hammondi	BCKDK_HUMAN	22.581	155	1.17e-08	46.6	13	1
CDI74360.1	pyruvate dehydrogenase (lipoamide) kinase, putative	Eimeria praecox	PDK1_HUMAN	28.235	85	2.15e-07	42.7	5	1
