# Supplementary material for: Dichloroacetate and Pyruvate Metabolism: Pyruvate Dehydrogenase Kinases as Targets Worth Investigating for Effective Therapy of Toxoplasmosis
Source: mSphere. 2021 Jan 6;6(1):e01002-20. doi: 10.1128/mSphere.01002-20 (PMC7845590; doi:10.1128/mSphere.01002-20)
Supplement: TABLE S4 [file mSphere.01002-20_st004.xlsx]

## Sheet: Supplementary Table S4
Query	Subject	% Identity	Alignment Length	Mismatches	Gaps (opened)	Query Start	Query End	Subject Start	Subject End	E-value	Bit Score	% Query Coverage
AAA17995.1	PDK4_HUMAN	25.326	383	224	15	52	419	30	365	2.26e-21	84.3	84
AAA17995.1	PDK3_HUMAN	24.722	360	215	12	74	419	42	359	1.9e-20	81.3	79
AAA17995.1	PDK2_HUMAN	24.412	340	198	12	79	403	51	346	5.61e-19	77	74
AAA17995.1	PDK1_HUMAN	23.497	366	203	13	79	419	77	390	1.26e-15	66.6	78
AAA17995.1	BCKDK_HUMAN	23.529	340	202	13	80	405	93	388	1.25e-14	63.5	74
AYU82738.1	BCKDK_HUMAN	31.818	132	65	3	371	477	269	400	7.24e-16	67.8	21
AYU82738.1	PDK4_HUMAN	26.667	120	74	3	364	471	241	358	1.13e-10	51.2	22
AYU82738.1	PDK2_HUMAN	26.724	116	72	3	367	471	241	354	2.44e-10	50.4	21
AYU82738.1	PDK3_HUMAN	27.119	118	71	3	367	471	237	352	3.03e-10	50.1	21
AYU82738.1	PDK1_HUMAN	28.205	117	70	3	367	471	269	383	3.85e-10	49.7	21
BCKDK_TOXGM	BCKDK_HUMAN	32.888	374	229	5	86	452	52	410	7.81e-66	207	78
BCKDK_TOXGM	PDK4_HUMAN	29.067	375	219	10	93	448	24	370	2.32e-41	141	76
BCKDK_TOXGM	PDK3_HUMAN	28.342	374	221	10	93	446	16	362	1.23e-40	139	76
BCKDK_TOXGM	PDK2_HUMAN	29.459	370	212	12	93	442	20	360	1.52e-40	139	75
BCKDK_TOXGM	PDK1_HUMAN	27.701	361	213	11	103	442	56	389	1.41e-36	129	73
CCC46382.1	PDK3_HUMAN	28.418	373	213	14	52	412	22	352	9.03e-35	122	86
CCC46382.1	PDK4_HUMAN	26.984	378	210	14	52	412	30	358	1.55e-34	122	86
CCC46382.1	PDK2_HUMAN	27.704	379	206	15	52	412	26	354	1.05e-33	119	86
CCC46382.1	PDK1_HUMAN	26.396	394	218	15	49	419	46	390	2.15e-33	119	88
CCC46382.1	BCKDK_HUMAN	24.869	382	235	13	46	415	56	397	2.72e-32	115	88
CCC47392.1	PDK4_HUMAN	21.721	244	161	9	143	356	115	358	3.1e-12	55.5	57
CCC47392.1	PDK1_HUMAN	22.17	212	143	5	167	356	172	383	6.87e-12	54.7	51
CCC47392.1	PDK3_HUMAN	24.111	253	146	10	143	356	107	352	1.42e-10	50.4	57
CCC47392.1	PDK2_HUMAN	26.087	115	74	3	252	356	241	354	1.27e-08	44.3	28
CCC47392.1	BCKDK_HUMAN	21.333	150	89	3	238	358	247	396	2.4e-08	43.5	32
CCC53002.1	PDK2_HUMAN	24.058	345	220	10	113	443	55	371	2.06e-19	78.2	74
CCC53002.1	PDK1_HUMAN	23.932	351	216	15	113	443	81	400	3.11e-18	74.7	74
CCC53002.1	PDK3_HUMAN	23.529	357	209	13	113	443	51	369	5.78e-18	73.9	74
CCC53002.1	PDK4_HUMAN	25.21	357	213	14	105	444	54	373	5.17e-17	70.9	76
CCC53002.1	BCKDK_HUMAN	23.164	354	210	12	104	435	87	400	4.37e-14	62	75
CCC89284.1	PDK4_HUMAN	26.11	383	221	13	52	419	30	365	9.7e-40	136	88
CCC89284.1	PDK2_HUMAN	28.571	357	193	14	79	419	51	361	2.49e-39	135	81
CCC89284.1	PDK3_HUMAN	27.666	347	213	9	79	420	47	360	3.21e-35	124	81
CCC89284.1	PDK1_HUMAN	25.215	349	220	9	79	420	77	391	1.57e-33	119	81
CCC89284.1	BCKDK_HUMAN	27.168	346	201	13	80	415	93	397	1.17e-31	114	80
CCC89960.1	PDK1_HUMAN	28.814	118	74	2	275	382	266	383	4.01e-13	58.5	27
CCC89960.1	PDK4_HUMAN	26.241	141	92	3	275	403	241	381	2.11e-12	56.2	32
CCC89960.1	PDK2_HUMAN	25.175	143	90	4	275	403	238	377	1.1e-09	47.8	32
CCC89960.1	PDK3_HUMAN	23.239	142	96	3	275	403	234	375	1.3e-09	47.4	32
CCC89960.1	BCKDK_HUMAN	23.438	128	73	2	282	384	269	396	9.75e-09	44.7	25
CCD16547.1	PDK4_HUMAN	23.615	343	213	11	111	437	57	366	2.22e-21	84.3	73
CCD16547.1	PDK2_HUMAN	22.419	339	224	9	110	437	52	362	9.03e-19	76.3	74
CCD16547.1	PDK3_HUMAN	23.099	342	220	10	110	437	48	360	3.16e-18	74.7	74
CCD16547.1	PDK1_HUMAN	22.52	373	244	13	81	437	48	391	1.97e-17	72.4	80
CCD16547.1	BCKDK_HUMAN	23.784	370	224	11	86	435	69	400	8.73e-16	67	79
CCW67178.1	PDK4_HUMAN	28.448	116	69	3	2	105	257	370	2.79e-14	56.6	90
CCW67178.1	PDK1_HUMAN	30.702	114	69	3	2	105	282	395	3.11e-14	56.2	90
CCW67178.1	PDK2_HUMAN	30.088	113	70	3	2	105	254	366	2.62e-12	50.8	90
CCW67178.1	PDK3_HUMAN	29.268	82	52	1	30	105	283	364	1.64e-10	45.8	66
CCW67178.1	BCKDK_HUMAN	24.167	120	66	3	1	95	277	396	1.78e-07	37	82
CDI74360.1	PDK1_HUMAN	28.235	85	37	2	1063	1124	299	382	2.15e-07	42.7	5
CDI74360.1	PDK3_HUMAN	31.646	79	31	1	1069	1124	273	351	1.88e-06	39.7	5
CDI74360.1	PDK4_HUMAN	26.596	94	45	2	1054	1124	265	357	2.45e-06	39.3	6
CDI74360.1	PDK2_HUMAN	27.957	93	44	3	1054	1124	262	353	1.45e-05	36.6	6
CDJ52315.1	PDK3_HUMAN	50	54	27	0	101	154	318	371	9.89e-14	57	30
CDJ52315.1	PDK2_HUMAN	50.943	53	26	0	102	154	321	373	1.36e-13	56.6	29
CDJ52315.1	PDK4_HUMAN	47.17	53	28	0	102	154	325	377	2.07e-13	56.2	29
CDJ52315.1	PDK1_HUMAN	46.296	54	29	0	101	154	349	402	3.4e-13	55.5	30
CDJ52315.1	BCKDK_HUMAN	52	50	24	0	103	152	362	411	1.04e-11	51.2	27
CEL68866.1	PDK4_HUMAN	24.723	271	121	9	400	669	188	376	4.96e-14	62.8	37
CEL68866.1	BCKDK_HUMAN	27.143	280	131	10	389	668	204	410	1.12e-13	61.6	39
CEL68866.1	PDK2_HUMAN	24.354	271	121	6	400	669	185	372	3.07e-13	60.1	37
CEL68866.1	PDK3_HUMAN	25.818	275	114	8	400	669	181	370	1.08e-12	58.5	37
CEL68866.1	PDK1_HUMAN	23.881	268	121	6	403	669	216	401	1.15e-11	55.5	37
CEL70411.1	BCKDK_HUMAN	34.518	197	99	6	338	507	93	286	1.88e-24	95.5	19
CEL70411.1	PDK3_HUMAN	26.556	241	120	10	320	509	26	260	1.25e-18	77.4	21
CEL70411.1	PDK2_HUMAN	29.362	235	117	9	320	507	30	262	5.86e-18	75.5	21
CEL70411.1	PDK1_HUMAN	26.556	241	118	10	320	507	56	290	2.25e-17	73.9	21
CEL70411.1	PDK4_HUMAN	27.907	215	107	9	338	508	56	266	2.46e-16	70.5	19
CEL71410.1	BCKDK_HUMAN	23.841	151	82	6	907	1053	290	411	5.29e-09	47.4	13
CEL71410.1	PDK4_HUMAN	27.083	144	62	4	905	1046	267	369	1.35e-08	46.2	13
CEL71410.1	PDK1_HUMAN	37.5	72	36	2	996	1059	345	415	3.29e-08	45.1	6
CEL71410.1	PDK3_HUMAN	48.837	43	22	0	1004	1046	321	363	4e-08	44.7	4
CEL71410.1	PDK2_HUMAN	48.78	41	21	0	1004	1044	323	363	3.48e-07	41.6	4
CEL72537.1	BCKDK_HUMAN	34.234	333	198	4	90	416	93	410	2.24e-62	197	76
CEL72537.1	PDK4_HUMAN	29.24	342	196	9	90	412	56	370	1.79e-39	135	75
CEL72537.1	PDK2_HUMAN	30.117	342	191	11	89	410	51	364	1.97e-39	135	75
CEL72537.1	PDK3_HUMAN	28.863	343	198	9	90	412	48	364	2.93e-39	135	75
CEL72537.1	PDK1_HUMAN	28.107	338	196	10	90	406	78	389	6.85e-36	126	73
CEL76433.1	BCKDK_HUMAN	22.605	261	137	6	366	626	215	410	2.2e-12	57.4	37
CEL76433.1	PDK4_HUMAN	24.865	185	91	4	445	628	240	377	1.74e-10	51.6	26
CEL76433.1	PDK2_HUMAN	22.348	264	129	6	366	628	185	373	1.98e-10	51.2	37
CEL76433.1	PDK3_HUMAN	27.027	185	88	6	445	628	233	371	2.82e-09	47.8	26
CEL76433.1	PDK1_HUMAN	26.087	184	88	5	446	628	266	402	8.12e-09	46.2	26
EKF29788.1	PDK3_HUMAN	24.854	342	210	11	110	435	48	358	3.37e-21	83.6	73
EKF29788.1	PDK2_HUMAN	22.552	337	220	9	111	435	53	360	1.27e-19	79	73
EKF29788.1	PDK4_HUMAN	24.642	349	198	13	111	435	57	364	2.97e-19	77.8	73
EKF29788.1	PDK1_HUMAN	23.018	391	239	13	60	434	44	388	7.84e-19	76.6	84
EKF29788.1	BCKDK_HUMAN	21.114	341	215	8	108	430	91	395	1.47e-18	75.5	73
EKF30218.1	PDK2_HUMAN	30.11	362	199	14	70	422	45	361	7.41e-38	131	83
EKF30218.1	BCKDK_HUMAN	28.571	350	202	12	80	422	93	401	1.1e-37	130	81
EKF30218.1	PDK1_HUMAN	29.006	362	206	13	70	422	71	390	1.47e-36	128	83
EKF30218.1	PDK3_HUMAN	28.297	364	205	10	70	422	41	359	2.89e-36	126	83
EKF30218.1	PDK4_HUMAN	29.558	362	201	14	70	422	49	365	1.3e-35	125	83
EKF33638.1	BCKDK_HUMAN	26.562	128	69	2	328	430	269	396	1.85e-13	60.1	23
EKF33638.1	PDK1_HUMAN	30.714	140	81	6	310	437	256	391	4.64e-13	58.9	28
EKF33638.1	PDK4_HUMAN	23.95	238	139	10	213	437	158	366	8.55e-13	57.8	50
EKF33638.1	PDK3_HUMAN	24.206	252	134	11	213	442	150	366	3.73e-12	55.8	51
EKF33638.1	PDK2_HUMAN	29.365	126	73	4	324	437	241	362	8.36e-12	54.7	25
EKG01737.1	PDK2_HUMAN	31.492	362	194	13	70	422	45	361	7.6e-41	139	83
EKG01737.1	PDK3_HUMAN	28.455	369	198	10	70	422	41	359	4.37e-38	131	83
EKG01737.1	PDK1_HUMAN	29.282	362	205	12	70	422	71	390	9.66e-38	131	83
EKG01737.1	PDK4_HUMAN	29.834	362	200	14	70	422	49	365	9.04e-37	128	83
EKG01737.1	BCKDK_HUMAN	27.762	353	201	11	80	422	93	401	3.61e-36	126	81
EKG05200.1	BCKDK_HUMAN	27.344	128	68	2	294	396	269	396	5.49e-14	61.2	25
EKG05200.1	PDK1_HUMAN	26.104	249	139	9	171	403	172	391	6.62e-14	61.2	56
EKG05200.1	PDK4_HUMAN	23.577	246	146	10	171	403	150	366	4.4e-13	58.5	56
EKG05200.1	PDK3_HUMAN	24.231	260	140	11	171	408	142	366	1.38e-12	57	57
EKG05200.1	PDK2_HUMAN	29.365	126	73	4	290	403	241	362	1.12e-11	54.3	27
EKG07298.1	PDK3_HUMAN	25.146	342	209	11	110	435	48	358	1.49e-21	84.7	73
EKG07298.1	PDK2_HUMAN	21.958	337	222	9	111	435	53	360	3.33e-19	77.4	73
EKG07298.1	PDK4_HUMAN	23.782	349	201	12	111	435	57	364	9.99e-19	76.3	73
EKG07298.1	PDK1_HUMAN	23.469	392	236	13	60	434	44	388	2.39e-18	75.1	84
EKG07298.1	BCKDK_HUMAN	21.408	341	214	8	108	430	91	395	2.66e-18	74.7	73
EPR57656.1	BCKDK_HUMAN	24.667	150	82	6	954	1100	290	411	4.72e-09	47.8	13
EPR57656.1	PDK4_HUMAN	27.465	142	60	4	952	1091	267	367	1.1e-08	46.6	12
EPR57656.1	PDK1_HUMAN	37.5	72	36	2	1043	1106	345	415	3.26e-08	45.1	6
EPR57656.1	PDK3_HUMAN	48.837	43	22	0	1051	1093	321	363	3.82e-08	44.7	4
EPR57656.1	PDK2_HUMAN	48.78	41	21	0	1051	1091	323	363	3.32e-07	42	4
EPR62318.1	BCKDK_HUMAN	28.492	179	95	5	790	968	265	410	3.41e-12	57.8	17
EPR62318.1	PDK2_HUMAN	22.348	264	129	6	708	970	185	373	1.66e-10	52.4	25
EPR62318.1	PDK4_HUMAN	24.865	185	91	4	787	970	240	377	2.2e-10	52	18
EPR62318.1	PDK3_HUMAN	23.106	264	129	7	708	970	181	371	3.56e-09	48.1	25
EPR62318.1	PDK1_HUMAN	26.087	184	88	5	788	970	266	402	1.05e-08	46.6	17
EPR63964.1	BCKDK_HUMAN	35.025	197	113	4	244	428	93	286	2.89e-28	106	24
EPR63964.1	PDK2_HUMAN	32.227	211	117	6	244	428	52	262	6.56e-24	93.2	24
EPR63964.1	PDK3_HUMAN	29.73	222	114	9	243	430	47	260	4.67e-23	90.9	25
EPR63964.1	PDK1_HUMAN	30.233	215	122	6	243	429	77	291	1.46e-22	89.7	25
EPR63964.1	PDK4_HUMAN	30.233	215	117	8	244	429	56	266	2.3e-22	88.6	25
EPY20718.1	PDK1_HUMAN	22.849	372	235	13	80	434	48	384	2.66e-18	75.1	79
EPY20718.1	PDK3_HUMAN	23.276	348	201	13	110	434	49	353	5.76e-17	70.9	72
EPY20718.1	PDK4_HUMAN	22.38	353	241	12	88	434	34	359	1.74e-14	63.2	77
EPY20718.1	PDK2_HUMAN	22.552	337	215	11	110	434	53	355	1.3e-11	53.9	72
EPY20718.1	BCKDK_HUMAN	22.456	285	175	8	94	371	75	320	7.65e-11	51.6	62
EPY25280.1	PDK2_HUMAN	30	330	173	11	2	320	79	361	4.83e-38	129	99
EPY25280.1	PDK3_HUMAN	29.003	331	177	11	2	320	75	359	2.8e-36	124	99
EPY25280.1	PDK1_HUMAN	27.108	332	183	11	2	320	105	390	1.44e-33	117	99
EPY25280.1	PDK4_HUMAN	28.086	324	188	11	23	320	61	365	3.35e-32	113	93
EPY25280.1	BCKDK_HUMAN	34.872	195	109	5	132	320	219	401	1.44e-31	111	59
EPY25760.1	BCKDK_HUMAN	30.952	126	62	3	337	437	269	394	4.3e-13	58.9	22
EPY25760.1	PDK2_HUMAN	27.891	147	93	3	309	444	217	361	2.22e-12	56.6	30
EPY25760.1	PDK4_HUMAN	30.147	136	73	5	333	450	244	375	2.92e-12	56.2	26
EPY25760.1	PDK1_HUMAN	26.429	140	89	3	310	437	246	383	5.63e-12	55.5	28
EPY25760.1	PDK3_HUMAN	27.206	136	84	3	315	437	219	352	1e-10	51.2	27
EPY27481.1	PDK3_HUMAN	29.201	363	198	12	79	429	44	359	2.38e-39	135	82
EPY27481.1	PDK2_HUMAN	28.729	362	199	11	79	429	48	361	9.73e-38	130	82
EPY27481.1	PDK1_HUMAN	26.142	394	229	13	51	429	44	390	1.68e-34	122	88
EPY27481.1	BCKDK_HUMAN	26.629	353	209	12	83	429	93	401	1.41e-31	114	81
EPY27481.1	PDK4_HUMAN	25.691	362	210	11	79	429	52	365	2.02e-31	113	82
EPY31056.1	PDK3_HUMAN	28.65	363	200	11	19	369	44	359	1.03e-39	135	95
EPY31056.1	PDK2_HUMAN	28.729	362	199	11	19	369	48	361	4.04e-38	130	95
EPY31056.1	PDK1_HUMAN	26.648	364	207	12	19	369	74	390	8.5e-35	122	95
EPY31056.1	BCKDK_HUMAN	26.629	353	209	11	23	369	93	401	1.07e-31	113	94
EPY31056.1	PDK4_HUMAN	25.691	362	210	11	19	369	52	365	1.29e-31	112	95
EPY33469.1	PDK2_HUMAN	28.186	408	231	13	37	429	1	361	2.01e-41	141	91
EPY33469.1	PDK3_HUMAN	28.691	359	198	11	83	429	47	359	9.37e-40	136	81
EPY33469.1	PDK1_HUMAN	26.718	393	227	12	52	429	44	390	1.57e-37	130	88
EPY33469.1	BCKDK_HUMAN	27.557	352	206	8	84	429	93	401	1.23e-35	125	80
EPY33469.1	PDK4_HUMAN	26.685	356	205	11	84	429	56	365	1.12e-34	122	80
ESL06619.1	PDK1_HUMAN	31.429	140	81	5	299	426	259	395	8.59e-15	63.9	29
ESL06619.1	PDK4_HUMAN	28.777	139	84	5	300	426	235	370	2.64e-14	62.4	29
ESL06619.1	BCKDK_HUMAN	29.688	128	65	4	314	416	269	396	8.48e-14	60.8	24
ESL06619.1	PDK3_HUMAN	29.114	158	90	6	290	428	212	366	9.52e-14	60.8	32
ESL06619.1	PDK2_HUMAN	27.407	135	84	4	303	426	235	366	1.93e-11	53.5	28
ESL09726.1	PDK4_HUMAN	30.833	360	181	14	80	421	56	365	1.76e-39	135	81
ESL09726.1	PDK3_HUMAN	29.282	362	203	10	70	421	41	359	6.64e-39	134	83
ESL09726.1	PDK1_HUMAN	29.444	360	191	12	79	421	77	390	2.48e-37	130	81
ESL09726.1	PDK2_HUMAN	28.809	361	189	11	79	421	51	361	8.52e-37	128	81
ESL09726.1	BCKDK_HUMAN	27.066	351	205	10	80	421	93	401	3.48e-36	126	81
ESL11281.1	PDK4_HUMAN	25.882	340	206	12	111	435	56	364	9.55e-22	85.5	73
ESL11281.1	PDK3_HUMAN	24.713	348	210	12	105	435	46	358	1.65e-21	84.7	74
ESL11281.1	PDK2_HUMAN	21.856	334	227	10	111	435	52	360	4.15e-20	80.5	73
ESL11281.1	PDK1_HUMAN	24.484	339	215	12	111	435	78	389	6.09e-19	77	73
ESL11281.1	BCKDK_HUMAN	21.212	363	229	10	89	430	69	395	2.51e-15	65.9	77
ESS29729.1	BCKDK_HUMAN	32.888	374	229	5	86	452	52	410	7.25e-66	207	78
ESS29729.1	PDK4_HUMAN	29.067	375	219	10	93	448	24	370	2.18e-41	142	76
ESS29729.1	PDK3_HUMAN	28.191	376	223	10	93	448	16	364	1.21e-40	139	76
ESS29729.1	PDK2_HUMAN	29.459	370	212	12	93	442	20	360	1.62e-40	139	75
ESS29729.1	PDK1_HUMAN	27.701	361	213	11	103	442	56	389	1.33e-36	129	73
ESS68763.1	BCKDK_HUMAN	28.906	128	66	3	145	247	269	396	1.75e-14	61.2	38
ESS68763.1	PDK1_HUMAN	30.597	134	81	5	131	254	260	391	9.25e-13	56.2	46
ESS68763.1	PDK4_HUMAN	27.907	129	78	4	138	254	241	366	1.56e-12	55.5	43
ESS68763.1	PDK2_HUMAN	29.365	126	73	4	141	254	241	362	6.95e-12	53.5	42
ESS68763.1	PDK3_HUMAN	25.352	142	90	4	131	259	228	366	1.43e-10	49.3	48
ESS70428.1	PDK3_HUMAN	25	344	207	11	110	435	48	358	2.09e-21	84.3	73
ESS70428.1	PDK2_HUMAN	21.958	337	222	9	111	435	53	360	3.65e-19	77.4	73
ESS70428.1	PDK1_HUMAN	23.35	394	234	13	60	434	44	388	8.06e-19	76.6	84
ESS70428.1	PDK4_HUMAN	24.355	349	199	13	111	435	57	364	1.43e-18	75.9	73
ESS70428.1	BCKDK_HUMAN	21.408	341	214	8	108	430	91	395	4.3e-18	74.3	73
KEP60093.1	BCKDK_HUMAN	35.025	197	113	4	104	288	93	286	1.45e-28	107	29
KEP60093.1	PDK2_HUMAN	30.268	261	142	8	56	288	14	262	6.01e-25	96.3	36
KEP60093.1	PDK3_HUMAN	29.457	258	135	11	72	290	11	260	2.66e-24	94.4	34
KEP60093.1	PDK4_HUMAN	30.698	215	116	8	104	289	56	266	2.07e-23	91.7	29
KEP60093.1	PDK1_HUMAN	29.954	217	120	7	103	289	77	291	8.66e-23	89.7	29
KEP64121.1	BCKDK_HUMAN	34.111	343	205	4	21	357	83	410	3.79e-65	202	90
KEP64121.1	PDK4_HUMAN	29.041	365	212	10	8	353	34	370	3.26e-41	139	93
KEP64121.1	PDK3_HUMAN	28.415	366	215	10	8	353	26	364	2.41e-40	136	93
KEP64121.1	PDK2_HUMAN	29.396	364	208	12	8	351	30	364	3.51e-40	136	92
KEP64121.1	PDK1_HUMAN	27.747	364	215	11	8	350	56	392	7.97e-37	127	92
KEP64495.1	BCKDK_HUMAN	22.581	155	87	5	950	1099	285	411	1.17e-08	46.6	13
KEP64495.1	PDK4_HUMAN	26.667	150	67	3	951	1098	267	375	1.32e-08	46.2	13
KEP64495.1	PDK1_HUMAN	47.059	51	26	1	1042	1092	345	394	1.87e-08	45.8	4
KEP64495.1	PDK3_HUMAN	48.837	43	22	0	1050	1092	321	363	3.85e-08	44.7	4
KEP64495.1	PDK2_HUMAN	26.471	136	58	2	957	1092	272	365	8.17e-08	43.9	12
KEP67646.1	BCKDK_HUMAN	25	260	131	7	706	965	215	410	3.08e-14	63.9	25
KEP67646.1	PDK2_HUMAN	21.852	270	134	6	701	967	178	373	4.69e-11	53.9	26
KEP67646.1	PDK3_HUMAN	23.704	270	131	9	701	967	174	371	1.7e-10	52.4	26
KEP67646.1	PDK4_HUMAN	24.324	185	92	4	784	967	240	377	7.65e-10	50.1	18
KEP67646.1	PDK1_HUMAN	23.645	203	106	5	785	987	266	419	1.83e-09	48.9	19
KFG31838.1	BCKDK_HUMAN	24.667	150	82	6	955	1101	290	411	5.02e-09	47.8	13
KFG31838.1	PDK4_HUMAN	27.465	142	60	4	953	1092	267	367	1.23e-08	46.6	12
KFG31838.1	PDK1_HUMAN	37.5	72	36	2	1044	1107	345	415	3.34e-08	45.1	6
KFG31838.1	PDK3_HUMAN	48.837	43	22	0	1052	1094	321	363	3.82e-08	44.7	4
KFG31838.1	PDK2_HUMAN	48.78	41	21	0	1052	1092	323	363	3.29e-07	42	4
KFG59424.1	BCKDK_HUMAN	24.667	150	82	6	955	1101	290	411	5.06e-09	47.8	13
KFG59424.1	PDK4_HUMAN	27.465	142	60	4	953	1092	267	367	1.17e-08	46.6	12
KFG59424.1	PDK1_HUMAN	37.5	72	36	2	1044	1107	345	415	3.26e-08	45.1	6
KFG59424.1	PDK3_HUMAN	48.837	43	22	0	1052	1094	321	363	3.96e-08	44.7	4
KFG59424.1	PDK2_HUMAN	48.78	41	21	0	1052	1092	323	363	3.23e-07	42	4
KFG60977.1	BCKDK_HUMAN	28.492	179	95	5	790	968	265	410	3.56e-12	57.4	17
KFG60977.1	PDK2_HUMAN	22.348	264	129	6	708	970	185	373	1.68e-10	52.4	25
KFG60977.1	PDK4_HUMAN	24.865	185	91	4	787	970	240	377	2.24e-10	52	18
KFG60977.1	PDK3_HUMAN	23.106	264	129	7	708	970	181	371	3.47e-09	48.1	25
KFG60977.1	PDK1_HUMAN	26.087	184	88	5	788	970	266	402	1.01e-08	46.6	17
KFG64923.1	BCKDK_HUMAN	35.025	197	113	4	246	430	93	286	2.77e-28	106	24
KFG64923.1	PDK3_HUMAN	25.833	360	158	12	222	543	20	308	5.81e-26	99.8	42
KFG64923.1	PDK2_HUMAN	31.799	239	133	7	222	430	24	262	1.65e-24	95.1	28
KFG64923.1	PDK1_HUMAN	30.041	243	130	9	225	431	53	291	4.23e-23	91.3	27
KFG64923.1	PDK4_HUMAN	30.233	215	117	8	246	431	56	266	2.51e-22	88.6	25
KFH03202.1	BCKDK_HUMAN	24.667	150	82	6	955	1101	290	411	3.87e-09	48.1	13
KFH03202.1	PDK4_HUMAN	27.465	142	60	4	953	1092	267	367	1.25e-08	46.2	12
KFH03202.1	PDK1_HUMAN	37.5	72	36	2	1044	1107	345	415	3.2e-08	45.1	6
KFH03202.1	PDK3_HUMAN	48.837	43	22	0	1052	1094	321	363	3.72e-08	45.1	4
KFH03202.1	PDK2_HUMAN	48.78	41	21	0	1052	1092	323	363	3.15e-07	42	4
KFH05057.1	BCKDK_HUMAN	35.025	197	113	4	246	430	93	286	2.72e-28	106	24
KFH05057.1	PDK3_HUMAN	25.833	360	158	12	222	543	20	308	8.08e-26	99.4	42
KFH05057.1	PDK2_HUMAN	31.799	239	133	7	222	430	24	262	1.56e-24	95.1	28
KFH05057.1	PDK1_HUMAN	30.126	239	135	7	225	431	53	291	4.19e-23	91.3	27
KFH05057.1	PDK4_HUMAN	30.233	215	117	8	246	431	56	266	2.25e-22	88.6	25
KFH09902.1	BCKDK_HUMAN	24.521	261	132	8	708	968	215	410	1.06e-12	59.3	25
KFH09902.1	PDK4_HUMAN	24.865	185	91	4	787	970	240	377	1.39e-10	52.4	18
KFH09902.1	PDK2_HUMAN	22.727	264	128	6	708	970	185	373	1.98e-10	52	25
KFH09902.1	PDK3_HUMAN	27.027	185	88	6	787	970	233	371	2.74e-09	48.5	18
KFH09902.1	PDK1_HUMAN	26.087	184	88	5	788	970	266	402	1.05e-08	46.6	17
KFH15690.1	BCKDK_HUMAN	35.025	197	113	4	246	430	93	286	2.35e-28	107	24
KFH15690.1	PDK2_HUMAN	31.799	239	133	7	222	430	24	262	1.65e-24	95.1	28
KFH15690.1	PDK3_HUMAN	29.719	249	129	10	222	432	20	260	4.29e-24	94	28
KFH15690.1	PDK1_HUMAN	30.041	243	130	9	225	431	53	291	3.93e-23	91.3	27
KFH15690.1	PDK4_HUMAN	30.233	215	117	8	246	431	56	266	2.33e-22	88.6	25
KPI85512.1	PDK2_HUMAN	34.112	214	116	9	67	273	166	361	1.81e-30	107	75
KPI85512.1	PDK1_HUMAN	29.514	288	166	12	5	273	121	390	2.32e-29	104	98
KPI85512.1	PDK3_HUMAN	32.292	192	111	4	85	273	184	359	3.03e-28	101	69
KPI85512.1	PDK4_HUMAN	29.358	218	123	7	66	273	169	365	6.73e-27	97.4	76
KPI85512.1	BCKDK_HUMAN	30.732	205	123	5	76	273	209	401	8.94e-27	97.1	72
KYF39537.1	BCKDK_HUMAN	35.025	197	113	4	244	428	93	286	3.05e-28	106	24
KYF39537.1	PDK2_HUMAN	31.78	236	131	7	223	428	27	262	2.32e-24	94.7	27
KYF39537.1	PDK3_HUMAN	29.675	246	127	10	223	430	23	260	6.49e-24	93.2	28
KYF39537.1	PDK1_HUMAN	30.126	239	135	7	223	429	53	291	4.28e-23	91.3	27
KYF39537.1	PDK4_HUMAN	30.233	215	117	8	244	429	56	266	2.57e-22	88.6	25
KYF43365.1	BCKDK_HUMAN	24.138	261	133	8	708	968	215	410	1.05e-12	59.3	25
KYF43365.1	PDK4_HUMAN	24.865	185	91	4	787	970	240	377	2.3e-10	51.6	18
KYF43365.1	PDK2_HUMAN	22.727	264	128	6	708	970	185	373	2.9e-10	51.6	25
KYF43365.1	PDK3_HUMAN	27.027	185	88	6	787	970	233	371	3.56e-09	48.1	18
KYF43365.1	PDK1_HUMAN	26.087	184	88	5	788	970	266	402	1.06e-08	46.6	17
KYK67214.1	BCKDK_HUMAN	40.909	88	45	1	45	125	199	286	3.18e-14	62.4	18
KYK67214.1	PDK2_HUMAN	34.862	109	59	4	27	125	156	262	6.69e-13	58.2	22
KYK67214.1	PDK1_HUMAN	30	110	67	2	27	126	182	291	1.44e-12	57.4	22
KYK67214.1	PDK4_HUMAN	41.026	78	37	3	357	429	312	385	1.08e-11	54.3	16
KYK67214.1	PDK3_HUMAN	31.897	116	57	4	27	127	152	260	2.01e-11	53.5	22
KYK69275.1	BCKDK_HUMAN	24.138	261	133	8	708	968	215	410	8.64e-13	59.7	25
KYK69275.1	PDK4_HUMAN	24.865	185	91	4	787	970	240	377	2.38e-10	51.6	18
KYK69275.1	PDK2_HUMAN	22.727	264	128	6	708	970	185	373	3.25e-10	51.2	25
KYK69275.1	PDK3_HUMAN	27.027	185	88	6	787	970	233	371	3.75e-09	47.8	18
KYK69275.1	PDK1_HUMAN	26.087	184	88	5	788	970	266	402	1.12e-08	46.6	17
OEH78367.1	PDK2_HUMAN	25.337	371	192	12	225	585	84	379	1.12e-22	89.4	58
OEH78367.1	PDK3_HUMAN	25.606	371	193	12	225	585	80	377	1.5e-21	85.9	58
OEH78367.1	PDK4_HUMAN	23.324	373	191	11	225	583	88	379	4.22e-20	81.3	58
OEH78367.1	PDK1_HUMAN	24.289	387	199	15	225	595	110	418	7.03e-19	77.8	60
OEH78367.1	BCKDK_HUMAN	32.192	146	68	2	432	577	294	408	4.03e-17	72	24
OEH80181.1	BCKDK_HUMAN	33.235	340	197	5	180	509	91	410	2.65e-59	191	62
OEH80181.1	PDK3_HUMAN	29.462	353	199	11	174	505	41	364	5.88e-41	141	63
OEH80181.1	PDK4_HUMAN	29.226	349	203	10	174	505	49	370	9.29e-39	135	63
OEH80181.1	PDK2_HUMAN	29.049	389	229	11	154	522	23	384	1.44e-38	135	70
OEH80181.1	PDK1_HUMAN	25.843	356	218	8	164	499	60	389	1.39e-33	121	64
PDK_TOXGM	BCKDK_HUMAN	35.025	197	113	4	246	430	93	286	2.6e-28	106	24
PDK_TOXGM	PDK2_HUMAN	31.799	239	133	7	222	430	24	262	1.62e-24	95.1	28
PDK_TOXGM	PDK3_HUMAN	29.719	249	129	10	222	432	20	260	4.29e-24	94	28
PDK_TOXGM	PDK1_HUMAN	30.126	239	135	7	225	431	53	291	4.58e-23	91.3	27
PDK_TOXGM	PDK4_HUMAN	30.233	215	117	8	246	431	56	266	2.19e-22	89	25
PFH35067.1	BCKDK_HUMAN	29.442	197	83	7	857	1048	265	410	7.91e-11	53.5	17
PFH35067.1	PDK4_HUMAN	28.571	196	79	5	855	1049	241	376	1.18e-10	52.8	17
PFH35067.1	PDK3_HUMAN	24.367	316	130	10	764	1067	181	399	2.21e-10	52	27
PFH35067.1	PDK2_HUMAN	29.63	189	71	6	862	1049	245	372	1.37e-09	49.3	17
PFH35067.1	PDK1_HUMAN	27.919	197	79	6	855	1049	266	401	1.95e-09	48.9	17
PFH36282.1	BCKDK_HUMAN	33.333	339	205	4	25	357	87	410	4.45e-59	186	89
PFH36282.1	PDK4_HUMAN	29.315	365	211	10	8	353	34	370	3.78e-43	144	93
PFH36282.1	PDK2_HUMAN	28.726	369	204	11	8	351	30	364	3.93e-41	139	92
PFH36282.1	PDK3_HUMAN	28.726	369	210	10	8	353	26	364	2.29e-40	137	93
PFH36282.1	PDK1_HUMAN	27.869	366	212	12	8	350	56	392	3.82e-39	134	92
PFH37565.1	BCKDK_HUMAN	35.533	197	112	4	237	421	93	286	1.58e-30	113	23
PFH37565.1	PDK3_HUMAN	28.626	262	148	10	201	426	5	263	1.65e-25	98.6	28
PFH37565.1	PDK1_HUMAN	28.992	238	132	7	224	429	66	298	1.19e-23	93.2	25
PFH37565.1	PDK2_HUMAN	31.878	229	119	9	224	421	40	262	3.6e-23	91.3	24
PFH37565.1	PDK4_HUMAN	30.667	225	128	7	224	422	44	266	1.06e-22	89.7	24
PFH38778.1	PDK3_HUMAN	34.862	109	56	3	896	1004	268	361	4.77e-12	57.4	10
PFH38778.1	PDK1_HUMAN	30.275	109	61	1	896	1004	299	392	1.7e-11	55.5	10
PFH38778.1	BCKDK_HUMAN	30.275	109	75	1	896	1004	296	403	2.95e-11	54.7	10
PFH38778.1	PDK2_HUMAN	30.303	132	76	2	896	1027	271	386	1.14e-10	52.8	12
PFH38778.1	PDK4_HUMAN	29.412	119	67	2	888	1004	264	367	2.97e-10	51.6	10
PHJ16647.1	PDK1_HUMAN	45.455	55	29	1	1203	1256	350	404	2.84e-09	48.9	4
PHJ16647.1	PDK4_HUMAN	45.283	53	28	1	1205	1256	327	379	3.08e-09	48.5	4
PHJ16647.1	PDK3_HUMAN	43.396	53	29	1	1205	1256	321	373	6.31e-09	47.8	4
PHJ16647.1	BCKDK_HUMAN	50	46	23	0	1205	1250	363	408	1.12e-08	47	3
PHJ16647.1	PDK2_HUMAN	45.283	53	28	1	1205	1256	323	375	1.17e-08	46.6	4
PHJ17738.1	BCKDK_HUMAN	31.754	211	123	5	280	485	92	286	2.42e-26	100	24
PHJ17738.1	PDK2_HUMAN	29.67	273	151	10	263	514	40	292	7.62e-22	87.4	30
PHJ17738.1	PDK3_HUMAN	28.745	247	132	11	263	487	36	260	1.95e-21	85.9	27
PHJ17738.1	PDK1_HUMAN	29.339	242	143	8	263	489	66	294	2.28e-20	83.2	27
PHJ17738.1	PDK4_HUMAN	28.992	238	130	10	273	486	44	266	6.97e-20	81.3	25
PHJ20322.1	BCKDK_HUMAN	31.266	403	255	5	50	445	23	410	5.89e-64	202	86
PHJ20322.1	PDK4_HUMAN	28.342	374	223	9	86	441	24	370	2.17e-42	144	77
PHJ20322.1	PDK2_HUMAN	28.075	374	220	10	86	439	20	364	4.34e-40	138	77
PHJ20322.1	PDK3_HUMAN	27.005	374	230	8	86	441	16	364	1.64e-39	136	77
PHJ20322.1	PDK1_HUMAN	27.198	364	211	11	96	435	56	389	9.39e-37	129	74
PHJ20902.1	BCKDK_HUMAN	29.915	117	60	2	68	184	309	403	1.14e-12	54.3	58
PHJ20902.1	PDK4_HUMAN	26.923	130	59	2	55	184	274	367	3.49e-10	47	64
PHJ20902.1	PDK3_HUMAN	27.35	117	49	2	68	184	281	361	1.54e-09	45.1	58
PHJ20902.1	PDK1_HUMAN	24.031	129	62	2	56	184	300	392	2.71e-09	44.7	64
PHJ20902.1	PDK2_HUMAN	26.357	129	58	3	56	184	272	363	8.43e-09	43.1	64
PIL96832.1	BCKDK_HUMAN	35.025	197	113	4	246	430	93	286	1.75e-28	106	32
PIL96832.1	PDK2_HUMAN	32.227	211	117	6	246	430	52	262	4.99e-24	93.2	32
PIL96832.1	PDK3_HUMAN	29.73	222	114	9	245	432	47	260	3.82e-23	90.5	32
PIL96832.1	PDK1_HUMAN	30.233	215	122	6	245	431	77	291	1.22e-22	89.4	32
PIL96832.1	PDK4_HUMAN	30.233	215	117	8	246	431	56	266	2.36e-22	88.2	32
PIL97671.1	BCKDK_HUMAN	24.667	150	82	6	954	1100	290	411	4.6e-09	47.8	13
PIL97671.1	PDK4_HUMAN	27.465	142	60	4	952	1091	267	367	1.18e-08	46.6	12
PIL97671.1	PDK1_HUMAN	37.5	72	36	2	1043	1106	345	415	3.28e-08	45.1	6
PIL97671.1	PDK3_HUMAN	48.837	43	22	0	1051	1093	321	363	3.88e-08	44.7	4
PIL97671.1	PDK2_HUMAN	48.78	41	21	0	1051	1091	323	363	3.29e-07	42	4
PIM03064.1	BCKDK_HUMAN	23.755	261	134	7	708	968	215	410	1.13e-12	59.3	25
PIM03064.1	PDK4_HUMAN	24.865	185	91	4	787	970	240	377	2.09e-10	52	18
PIM03064.1	PDK2_HUMAN	22.727	264	128	6	708	970	185	373	3.03e-10	51.2	25
PIM03064.1	PDK3_HUMAN	27.027	185	88	6	787	970	233	371	3.62e-09	48.1	18
PIM03064.1	PDK1_HUMAN	26.087	184	88	5	788	970	266	402	1.19e-08	46.2	17
PWU93546.1	PDK1_HUMAN	27.236	246	140	12	171	403	172	391	2.18e-14	62.8	56
PWU93546.1	BCKDK_HUMAN	27.344	128	68	2	294	396	269	396	3.61e-14	62	25
PWU93546.1	PDK4_HUMAN	23.984	246	145	10	171	403	150	366	1.08e-13	60.5	56
PWU93546.1	PDK3_HUMAN	25.49	255	132	12	171	403	142	360	4.23e-13	58.5	56
PWU93546.1	PDK2_HUMAN	30.159	126	72	4	290	403	241	362	2.91e-12	55.8	27
PWV00088.1	BCKDK_HUMAN	27.344	128	68	2	294	396	269	396	6.06e-14	61.2	25
PWV00088.1	PDK1_HUMAN	25.703	249	140	9	171	403	172	391	6.76e-13	58.2	56
PWV00088.1	PDK4_HUMAN	27.907	129	78	4	287	403	241	366	2.89e-12	55.8	28
PWV00088.1	PDK2_HUMAN	29.365	126	73	4	290	403	241	362	1.13e-11	53.9	27
PWV00088.1	PDK3_HUMAN	23.846	260	141	11	171	408	142	366	1.37e-11	53.9	57
PWV03771.1	PDK2_HUMAN	29.834	362	200	12	70	422	45	361	3.97e-41	140	83
PWV03771.1	PDK3_HUMAN	28.455	369	198	10	70	422	41	359	1.52e-38	133	83
PWV03771.1	PDK1_HUMAN	29.558	362	204	12	70	422	71	390	1.61e-38	133	83
PWV03771.1	PDK4_HUMAN	29.834	362	200	14	70	422	49	365	2.64e-37	129	83
PWV03771.1	BCKDK_HUMAN	27.731	357	196	13	80	422	93	401	1.94e-36	127	81
PWV08672.1	PDK2_HUMAN	35.897	195	101	6	60	251	188	361	1.3e-32	112	76
PWV08672.1	BCKDK_HUMAN	31.429	210	120	6	50	251	208	401	1.67e-31	109	80
PWV08672.1	PDK4_HUMAN	33.166	199	102	7	60	251	191	365	2.9e-28	100	76
PWV08672.1	PDK1_HUMAN	29.744	195	114	4	60	251	216	390	4.56e-28	100	76
PWV08672.1	PDK3_HUMAN	31.795	195	111	4	60	251	184	359	9.36e-28	99	76
PWV10475.1	PDK3_HUMAN	24.854	342	210	11	110	435	48	358	4.01e-21	83.6	73
PWV10475.1	PDK2_HUMAN	21.958	337	222	9	111	435	53	360	6e-19	76.6	73
PWV10475.1	PDK4_HUMAN	24.355	349	199	13	111	435	57	364	1.05e-18	76.3	73
PWV10475.1	PDK1_HUMAN	23.469	392	236	13	60	434	44	388	2.13e-18	75.5	84
PWV10475.1	BCKDK_HUMAN	21.408	341	214	8	108	430	91	395	2.33e-18	75.1	73
PWV15396.1	PDK1_HUMAN	26.693	251	135	10	171	403	172	391	2.32e-14	62.8	56
PWV15396.1	BCKDK_HUMAN	27.344	128	68	2	294	396	269	396	3.34e-14	62	25
PWV15396.1	PDK4_HUMAN	23.984	246	145	10	171	403	150	366	1.49e-13	60.1	56
PWV15396.1	PDK3_HUMAN	25.49	255	132	12	171	403	142	360	4.3e-13	58.5	56
PWV15396.1	PDK2_HUMAN	30.159	126	72	4	290	403	241	362	2.57e-12	56.2	27
RHW74325.1	PDK2_HUMAN	28.947	304	158	12	24	314	103	361	2.19e-31	110	92
RHW74325.1	PDK3_HUMAN	27.019	322	179	10	7	314	80	359	9.92e-31	108	98
RHW74325.1	PDK4_HUMAN	27.103	321	178	13	7	314	88	365	1.33e-30	108	98
RHW74325.1	BCKDK_HUMAN	27.129	317	180	13	4	310	122	397	2.32e-28	102	97
RHW74325.1	PDK1_HUMAN	29.834	181	107	4	137	314	227	390	3.46e-27	99.4	57
RNC52817.1	PDK2_HUMAN	30.717	293	154	11	1	286	111	361	1.3e-32	113	99
RNC52817.1	BCKDK_HUMAN	31.429	210	120	6	85	286	208	401	2.54e-31	110	70
RNC52817.1	PDK4_HUMAN	33.166	199	102	7	95	286	191	365	3.5e-28	101	67
RNC52817.1	PDK1_HUMAN	27.931	290	167	9	2	286	138	390	5.99e-28	100	99
RNC52817.1	PDK3_HUMAN	27	300	158	8	1	286	107	359	6.82e-28	100	99
RNC52937.1	PDK2_HUMAN	28.253	269	152	11	70	329	45	281	1.03e-20	80.9	76
RNC52937.1	BCKDK_HUMAN	27.273	231	131	8	80	306	93	290	1.93e-19	77.4	66
RNC52937.1	PDK3_HUMAN	25.725	276	151	8	70	329	41	278	6.05e-19	75.9	76
RNC52937.1	PDK1_HUMAN	26.966	267	156	10	70	327	71	307	2.56e-18	73.9	75
RNC52937.1	PDK4_HUMAN	27.509	269	153	11	70	329	49	284	8.94e-18	72.4	76
RNE95351.1	PDK4_HUMAN	25.731	342	204	13	111	435	56	364	2.9e-21	84	73
RNE95351.1	PDK1_HUMAN	24.118	340	217	12	110	435	77	389	3.73e-20	80.9	73
RNE95351.1	PDK3_HUMAN	23.167	341	218	10	110	435	47	358	3.77e-20	80.5	73
RNE95351.1	PDK2_HUMAN	22.287	341	217	10	111	435	52	360	5.07e-20	80.1	73
RNE95351.1	BCKDK_HUMAN	21.701	341	213	10	108	430	91	395	1.52e-16	69.3	73
RNF03866.1	BCKDK_HUMAN	28.775	351	199	11	80	421	93	401	4.76e-39	134	81
RNF03866.1	PDK3_HUMAN	28.729	362	205	10	70	421	41	359	2.06e-38	132	83
RNF03866.1	PDK2_HUMAN	28.612	353	200	12	79	421	51	361	5.77e-37	128	81
RNF03866.1	PDK4_HUMAN	28.809	361	189	12	79	421	55	365	8.12e-37	128	81
RNF03866.1	PDK1_HUMAN	27.901	362	194	11	79	421	77	390	1.99e-35	125	81
RNF04223.1	PDK2_HUMAN	22.849	337	221	9	110	435	52	360	3.13e-21	83.6	73
RNF04223.1	PDK3_HUMAN	24.706	340	213	11	110	435	48	358	4.4e-21	83.2	73
RNF04223.1	PDK4_HUMAN	24.419	344	205	14	111	435	57	364	3.17e-20	80.9	73
RNF04223.1	PDK1_HUMAN	23.622	381	232	14	68	435	55	389	4.22e-18	74.3	83
RNF04223.1	BCKDK_HUMAN	22.767	347	210	12	104	430	87	395	2.43e-16	68.9	73
RNF05933.1	BCKDK_HUMAN	27.239	268	155	9	46	306	56	290	6.33e-20	78.6	76
RNF05933.1	PDK4_HUMAN	25.468	267	150	9	77	329	53	284	3.11e-19	76.6	74
RNF05933.1	PDK2_HUMAN	28.195	266	139	11	76	325	48	277	6.3e-19	75.9	73
RNF05933.1	PDK1_HUMAN	25.556	270	145	9	77	327	75	307	2.93e-18	73.9	73
RNF05933.1	PDK3_HUMAN	25.275	273	156	9	70	329	41	278	3.63e-18	73.6	76
RNF08570.1	PDK1_HUMAN	30.968	155	85	7	267	403	241	391	2.13e-15	65.9	33
RNF08570.1	PDK4_HUMAN	29.412	136	80	6	280	403	235	366	2.76e-14	62.4	30
RNF08570.1	BCKDK_HUMAN	28.906	128	66	3	294	396	269	396	7.37e-14	60.8	25
RNF08570.1	PDK3_HUMAN	27.848	158	92	6	270	408	212	366	1.35e-13	60.1	33
RNF08570.1	PDK2_HUMAN	30.303	132	77	6	283	403	235	362	1.95e-12	56.6	29
RNF14420.1	PDK2_HUMAN	29.74	269	148	11	70	329	45	281	1.93e-20	80.1	76
RNF14420.1	BCKDK_HUMAN	26.638	229	135	6	80	306	93	290	2.41e-19	77	66
RNF14420.1	PDK3_HUMAN	25.725	276	151	8	70	329	41	278	7.98e-19	75.5	76
RNF14420.1	PDK1_HUMAN	26.592	267	157	10	70	327	71	307	7.61e-18	72.4	75
RNF14420.1	PDK4_HUMAN	27.881	269	152	11	70	329	49	284	2.26e-17	70.9	76
RNF27228.1	PDK1_HUMAN	30.323	155	86	6	267	403	241	391	3.19e-14	62	33
RNF27228.1	PDK4_HUMAN	29.457	129	76	4	287	403	241	366	8.34e-13	57.8	28
RNF27228.1	BCKDK_HUMAN	27.344	128	68	3	294	396	269	396	9.32e-12	54.3	25
RNF27228.1	PDK2_HUMAN	30.894	123	75	4	290	403	241	362	1.74e-11	53.5	27
RNF27228.1	PDK3_HUMAN	31.884	138	77	6	279	403	227	360	1.85e-11	53.5	30
SCU71581.1	PDK4_HUMAN	26.632	383	219	14	52	419	30	365	3.03e-35	124	88
SCU71581.1	PDK3_HUMAN	26.389	360	209	10	74	419	42	359	6.51e-34	120	82
SCU71581.1	PDK2_HUMAN	26.966	356	200	12	79	419	51	361	3.28e-33	118	81
SCU71581.1	PDK1_HUMAN	24.37	357	211	9	79	419	77	390	2.66e-30	110	81
SCU71581.1	BCKDK_HUMAN	25.862	348	203	12	80	415	93	397	5.78e-30	108	80
XP_001218803.1	PDK4_HUMAN	26.632	383	219	14	52	419	30	365	2.83e-35	124	88
XP_001218803.1	PDK3_HUMAN	26.389	360	209	10	74	419	42	359	6.14e-34	120	82
XP_001218803.1	PDK2_HUMAN	26.966	356	200	12	79	419	51	361	3.44e-33	118	81
XP_001218803.1	PDK1_HUMAN	24.37	357	211	9	79	419	77	390	2.48e-30	110	81
XP_001218803.1	BCKDK_HUMAN	25.862	348	203	12	80	415	93	397	6.18e-30	108	80
XP_001465161.1	PDK1_HUMAN	28.358	402	224	12	51	439	40	390	5.74e-41	140	86
XP_001465161.1	PDK3_HUMAN	29.188	394	218	11	57	439	16	359	1.34e-40	139	85
XP_001465161.1	PDK2_HUMAN	29.558	362	194	11	87	439	52	361	4.88e-40	137	78
XP_001465161.1	BCKDK_HUMAN	25.546	458	257	11	5	444	15	406	3.8e-36	127	97
XP_001465161.1	PDK4_HUMAN	27.624	362	201	12	87	439	56	365	3.49e-34	121	78
XP_001468728.1	BCKDK_HUMAN	31.818	132	65	3	371	477	269	400	6.99e-16	67.8	21
XP_001468728.1	PDK4_HUMAN	26.667	120	74	3	364	471	241	358	1.11e-10	51.6	22
XP_001468728.1	PDK2_HUMAN	26.724	116	72	3	367	471	241	354	2.51e-10	50.4	21
XP_001468728.1	PDK3_HUMAN	27.119	118	71	3	367	471	237	352	3.03e-10	50.1	21
XP_001468728.1	PDK1_HUMAN	28.205	117	70	3	367	471	269	383	3.92e-10	49.7	21
XP_001682783.1	PDK1_HUMAN	28.358	402	224	12	51	439	40	390	1.1e-40	140	86
XP_001682783.1	PDK3_HUMAN	28.934	394	219	11	57	439	16	359	3.44e-40	138	85
XP_001682783.1	PDK2_HUMAN	29.006	362	196	11	87	439	52	361	2.49e-39	135	78
XP_001682783.1	PDK4_HUMAN	28.099	363	198	12	87	439	56	365	4.03e-35	124	78
XP_001682783.1	BCKDK_HUMAN	25.055	455	263	12	5	444	15	406	1.61e-33	119	97
XP_001686496.1	BCKDK_HUMAN	31.818	132	65	3	371	477	269	400	1.58e-15	66.6	21
XP_001686496.1	PDK2_HUMAN	20.988	243	141	8	246	471	146	354	1.33e-11	54.3	45
XP_001686496.1	PDK3_HUMAN	22.634	243	135	10	248	471	144	352	1.36e-10	51.2	45
XP_001686496.1	PDK4_HUMAN	24.638	138	84	4	352	471	223	358	1.96e-10	50.4	24
XP_001686496.1	PDK1_HUMAN	27.35	117	71	3	367	471	269	383	2.76e-10	50.1	21
XP_002370128.2	BCKDK_HUMAN	24.667	150	82	6	954	1100	290	411	5.05e-09	47.8	13
XP_002370128.2	PDK4_HUMAN	27.465	142	60	4	952	1091	267	367	1.19e-08	46.6	12
XP_002370128.2	PDK1_HUMAN	37.5	72	36	2	1043	1106	345	415	3.34e-08	45.1	6
XP_002370128.2	PDK3_HUMAN	48.837	43	22	0	1051	1093	321	363	3.79e-08	44.7	4
XP_002370128.2	PDK2_HUMAN	48.78	41	21	0	1051	1091	323	363	3.32e-07	42	4
XP_003723002.1	PDK1_HUMAN	27.475	404	225	12	51	439	40	390	7.38e-40	137	88
XP_003723002.1	PDK3_HUMAN	28.934	394	219	11	57	439	16	359	1.55e-39	136	86
XP_003723002.1	PDK2_HUMAN	29.006	362	196	10	87	439	52	361	2.98e-39	135	80
XP_003723002.1	PDK4_HUMAN	28.099	363	198	11	87	439	56	365	6.44e-34	120	80
XP_003723002.1	BCKDK_HUMAN	25.843	445	260	13	10	443	20	405	3.61e-33	118	98
XP_003860371.1	PDK1_HUMAN	28.358	402	224	12	51	439	40	390	5.86e-41	140	86
XP_003860371.1	PDK3_HUMAN	29.188	394	218	11	57	439	16	359	1.4e-40	139	85
XP_003860371.1	PDK2_HUMAN	29.558	362	194	11	87	439	52	361	4.83e-40	137	78
XP_003860371.1	BCKDK_HUMAN	25.546	458	257	11	5	444	15	406	3.06e-36	127	97
XP_003860371.1	PDK4_HUMAN	27.624	362	201	12	87	439	56	365	3.43e-34	121	78
XP_003875093.1	PDK3_HUMAN	29.442	394	217	11	58	440	16	359	1.3e-42	144	85
XP_003875093.1	PDK1_HUMAN	28.856	402	222	12	52	440	40	390	3.48e-42	144	86
XP_003875093.1	PDK2_HUMAN	30.11	362	192	12	88	440	52	361	5.53e-42	143	78
XP_003875093.1	PDK4_HUMAN	29.201	363	194	12	88	440	56	365	4.31e-37	129	78
XP_003875093.1	BCKDK_HUMAN	25.442	452	265	13	6	445	15	406	1.35e-35	125	97
XP_003878950.1	BCKDK_HUMAN	32.414	145	72	4	354	473	257	400	1.76e-16	69.7	25
XP_003878950.1	PDK3_HUMAN	23.673	245	134	11	242	467	142	352	6.22e-11	52	46
XP_003878950.1	PDK4_HUMAN	24.638	138	84	4	348	467	223	358	7.18e-11	52	25
XP_003878950.1	PDK2_HUMAN	21.811	243	139	11	242	467	146	354	1.1e-10	51.2	46
XP_003878950.1	PDK1_HUMAN	27.5	120	73	3	360	467	266	383	2.95e-10	50.1	22
XP_003879559.1	PDK4_HUMAN	35.455	110	60	3	804	911	267	367	7.92e-13	59.3	11
XP_003879559.1	PDK1_HUMAN	30.973	113	61	3	822	926	312	415	7.57e-12	56.6	11
XP_003879559.1	BCKDK_HUMAN	31.858	113	67	5	806	911	294	403	9.91e-12	55.8	11
XP_003879559.1	PDK3_HUMAN	37.778	90	47	2	822	911	281	361	1.02e-11	55.8	9
XP_003879559.1	PDK2_HUMAN	31.429	105	58	2	822	924	284	376	1.14e-09	49.3	11
XP_003880663.1	BCKDK_HUMAN	32	375	233	5	62	429	51	410	1.51e-62	197	83
XP_003880663.1	PDK4_HUMAN	29.024	379	214	11	70	425	24	370	4.31e-40	137	80
XP_003880663.1	PDK2_HUMAN	28.912	377	213	12	70	423	20	364	3.02e-39	135	80
XP_003880663.1	PDK3_HUMAN	27.704	379	221	9	70	425	16	364	3.42e-39	135	80
XP_003880663.1	PDK1_HUMAN	27.248	367	213	12	80	422	56	392	2.77e-35	125	77
XP_003884196.1	PDK4_HUMAN	24.723	271	121	9	345	614	188	376	4.57e-14	62.8	40
XP_003884196.1	BCKDK_HUMAN	26.786	280	132	10	334	613	204	410	8.81e-14	62	42
XP_003884196.1	PDK2_HUMAN	24.354	271	121	6	345	614	185	372	2.87e-13	60.1	40
XP_003884196.1	PDK3_HUMAN	25.818	275	114	8	345	614	181	370	1.06e-12	58.5	40
XP_003884196.1	PDK1_HUMAN	23.881	268	121	6	348	614	216	401	1.1e-11	55.5	40
XP_003885695.1	BCKDK_HUMAN	33.503	197	91	5	68	227	93	286	2.07e-24	94.4	26
XP_003885695.1	PDK3_HUMAN	26.16	237	116	8	50	229	26	260	5.07e-18	74.7	30
XP_003885695.1	PDK2_HUMAN	28.085	235	110	8	50	227	30	262	1.27e-17	73.6	29
XP_003885695.1	PDK4_HUMAN	26.761	213	102	7	68	228	56	266	3.37e-16	69.3	27
XP_003885695.1	PDK1_HUMAN	48.214	56	27	1	524	577	346	401	2.14e-11	54.3	9
XP_009306350.1	PDK2_HUMAN	29.885	348	200	10	80	421	52	361	8.26e-41	139	81
XP_009306350.1	PDK3_HUMAN	28.852	357	211	11	70	421	41	359	1.06e-36	127	83
XP_009306350.1	BCKDK_HUMAN	27.536	345	203	10	80	417	93	397	1.55e-36	127	80
XP_009306350.1	PDK1_HUMAN	26.455	378	235	12	50	421	50	390	1.1e-35	125	88
XP_009306350.1	PDK4_HUMAN	26.234	385	220	11	52	421	30	365	4.53e-35	123	88
XP_009313326.1	PDK1_HUMAN	23.716	409	240	13	55	442	40	397	1.58e-25	97.1	87
XP_009313326.1	PDK4_HUMAN	23.782	349	217	13	110	442	57	372	4.63e-22	86.3	75
XP_009313326.1	PDK3_HUMAN	23.796	353	214	11	110	442	49	366	1.84e-20	81.3	75
XP_009313326.1	PDK2_HUMAN	20.917	349	227	10	110	442	53	368	2.85e-17	71.6	75
XP_009313326.1	BCKDK_HUMAN	20.397	353	224	10	103	434	87	403	6.67e-14	61.2	75
XP_010698651.1	PDK3_HUMAN	29.188	394	218	12	57	439	16	359	2.96e-38	132	86
XP_010698651.1	PDK2_HUMAN	28.65	363	196	11	87	439	52	361	3.29e-38	132	80
XP_010698651.1	PDK1_HUMAN	26.98	404	227	12	51	439	40	390	7.26e-38	132	88
XP_010698651.1	PDK4_HUMAN	28.099	363	198	11	87	439	56	365	2.31e-34	122	80
XP_010698651.1	BCKDK_HUMAN	25.618	445	261	13	10	443	20	405	8.35e-34	120	98
XP_011771286.1	PDK4_HUMAN	26.893	383	218	15	52	419	30	365	5.46e-35	123	88
XP_011771286.1	PDK3_HUMAN	26.389	360	209	10	74	419	42	359	2.68e-33	118	82
XP_011771286.1	PDK2_HUMAN	27.528	356	198	13	79	419	51	361	5.16e-33	117	81
XP_011771286.1	BCKDK_HUMAN	25.862	348	203	12	80	415	93	397	9.38e-30	108	80
XP_011771286.1	PDK1_HUMAN	24.37	357	211	9	79	419	77	390	9.77e-30	108	81
XP_011772649.1	PDK1_HUMAN	29.032	124	77	3	277	390	261	383	1.47e-12	57	28
XP_011772649.1	PDK4_HUMAN	28	125	75	4	278	390	237	358	4.57e-12	55.5	27
XP_011772649.1	PDK3_HUMAN	25	124	81	3	278	390	230	352	1.78e-09	47	27
XP_011772649.1	BCKDK_HUMAN	23.438	128	73	2	290	392	269	396	1.89e-09	47	25
XP_011772649.1	PDK2_HUMAN	27.869	122	78	4	278	390	234	354	3.97e-09	46.2	27
XP_011779686.1	PDK4_HUMAN	24.294	354	214	14	110	443	56	375	2.62e-21	84	75
XP_011779686.1	PDK1_HUMAN	23.796	353	220	11	110	443	78	400	8.2e-21	82.8	75
XP_011779686.1	PDK3_HUMAN	23.077	351	224	11	110	443	48	369	5.31e-19	77	75
XP_011779686.1	PDK2_HUMAN	22.126	348	229	10	110	443	52	371	2.62e-18	74.7	75
XP_011779686.1	BCKDK_HUMAN	25.779	353	202	12	104	435	87	400	2.18e-16	68.9	75
XP_013228869.1	BCKDK_HUMAN	31.818	110	74	1	112	220	47	156	3.5e-14	59.3	49
XP_013228869.1	PDK4_HUMAN	37.5	56	34	1	122	177	22	76	7.79e-06	34.3	25
XP_013228871.1	BCKDK_HUMAN	34.375	192	97	4	8	190	239	410	8.38e-32	108	87
XP_013228871.1	PDK3_HUMAN	32	200	101	5	11	204	208	378	4.36e-28	98.6	92
XP_013228871.1	PDK2_HUMAN	35.374	147	68	3	34	180	241	360	1.48e-24	89	70
XP_013228871.1	PDK4_HUMAN	33.333	153	76	4	34	186	244	370	1.1e-23	86.7	73
XP_013228871.1	PDK1_HUMAN	31.293	147	75	3	34	180	269	389	3.15e-22	82.4	70
XP_013229052.1	PDK1_HUMAN	33.621	116	70	3	729	844	299	407	3.61e-14	63.9	13
XP_013229052.1	PDK4_HUMAN	28.8	125	82	2	720	844	265	382	8.19e-13	59.3	14
XP_013229052.1	PDK2_HUMAN	26.4	125	84	2	720	844	262	378	9.3e-13	59.3	14
XP_013229052.1	PDK3_HUMAN	30.909	110	70	2	735	844	273	376	6.7e-11	53.1	12
XP_013229052.1	BCKDK_HUMAN	25.806	93	61	1	740	824	306	398	1.87e-07	42.4	9
XP_013234273.1	PDK4_HUMAN	32.877	146	80	4	3	130	120	265	1.54e-19	76.3	46
XP_013234273.1	BCKDK_HUMAN	33.813	139	82	3	2	133	154	289	1.95e-19	76.3	47
XP_013234273.1	PDK2_HUMAN	30.201	149	85	4	3	132	116	264	3.28e-18	72.4	47
XP_013234273.1	PDK1_HUMAN	27.742	155	91	5	3	136	142	296	7.54e-17	68.6	48
XP_013234273.1	PDK3_HUMAN	28.205	156	87	5	2	135	111	263	8.3e-16	65.5	48
XP_013252169.1	PDK2_HUMAN	31.858	113	71	3	812	924	266	372	7.22e-14	62.8	12
XP_013252169.1	PDK1_HUMAN	28.829	111	72	3	815	924	297	401	5.44e-13	60.1	11
XP_013252169.1	PDK4_HUMAN	32.143	112	67	5	815	924	272	376	1.73e-12	58.5	11
XP_013252169.1	PDK3_HUMAN	31.373	102	66	1	823	924	273	370	7.33e-12	56.2	11
XP_013252169.1	BCKDK_HUMAN	29.825	114	69	3	812	915	291	403	9.57e-10	49.7	11
XP_013252882.1	PDK4_HUMAN	40	80	42	1	11	84	192	271	7.61e-14	60.5	21
XP_013252882.1	BCKDK_HUMAN	37.838	74	46	0	11	84	219	292	2.74e-13	58.5	21
XP_013252882.1	PDK2_HUMAN	39.189	74	39	1	11	78	189	262	5.09e-13	57.8	20
XP_013252882.1	PDK3_HUMAN	51.923	52	25	0	292	343	318	369	9.96e-13	57	15
XP_013252882.1	PDK1_HUMAN	48.077	52	27	0	292	343	349	400	5.01e-12	54.7	15
XP_013332812.1	PDK2_HUMAN	33.117	154	48	3	111	264	270	368	4.02e-19	75.1	56
XP_013332812.1	BCKDK_HUMAN	31.333	150	63	2	110	259	294	403	1.46e-16	67.4	54
XP_013332812.1	PDK3_HUMAN	28.571	175	67	4	88	262	248	364	6.52e-15	62.8	63
XP_013332812.1	PDK1_HUMAN	25	172	69	3	112	277	299	416	1.94e-13	58.2	60
XP_013332812.1	PDK4_HUMAN	47.917	48	25	0	217	264	325	372	5.24e-12	53.9	17
XP_013337525.1	PDK1_HUMAN	27.692	130	73	3	764	893	299	407	5.42e-12	57	14
XP_013337525.1	PDK2_HUMAN	27.5	120	65	3	763	882	270	367	3.03e-11	54.3	13
XP_013337525.1	PDK3_HUMAN	28.319	113	61	1	770	882	273	365	1.24e-10	52.4	12
XP_013337525.1	BCKDK_HUMAN	30	120	73	4	762	879	294	404	2.92e-10	51.2	13
XP_013337525.1	PDK4_HUMAN	27.007	137	74	5	752	887	265	376	9.1e-10	49.7	15
XP_013437474.1	PDK4_HUMAN	32.877	146	80	4	3	130	120	265	7.63e-20	77	48
XP_013437474.1	BCKDK_HUMAN	33.813	139	82	3	2	133	154	289	1.42e-19	76.3	50
XP_013437474.1	PDK2_HUMAN	30.201	149	85	4	3	132	116	264	2.46e-18	72.4	49
XP_013437474.1	PDK1_HUMAN	27.742	155	91	5	3	136	142	296	5.21e-17	68.9	50
XP_013437474.1	PDK3_HUMAN	28.205	156	87	5	2	135	111	263	6.69e-16	65.5	50
XP_013437475.1	PDK3_HUMAN	37.255	102	61	2	87	185	287	388	5.07e-15	61.2	51
XP_013437475.1	PDK4_HUMAN	52.083	48	23	0	117	164	323	370	9.83e-15	60.5	25
XP_013437475.1	PDK1_HUMAN	51.852	54	25	1	117	169	348	401	1.38e-14	60.1	27
XP_013437475.1	PDK2_HUMAN	53.846	52	23	1	119	169	321	372	2.41e-14	59.3	26
XP_013437475.1	BCKDK_HUMAN	57.447	47	20	0	120	166	362	408	2.84e-13	56.2	24
XP_013440556.1	PDK1_HUMAN	33.621	116	70	3	727	842	299	407	3.79e-14	63.5	13
XP_013440556.1	PDK4_HUMAN	28.8	125	82	2	718	842	265	382	9.55e-13	59.3	14
XP_013440556.1	PDK2_HUMAN	26.4	125	84	2	718	842	262	378	1.12e-12	58.9	14
XP_013440556.1	PDK3_HUMAN	30.909	110	70	2	733	842	273	376	6.61e-11	53.1	12
XP_013440556.1	BCKDK_HUMAN	25.253	99	66	1	738	828	306	404	1.89e-07	42.4	10
XP_015653837.1	PDK2_HUMAN	29.086	361	196	14	86	437	52	361	2.17e-35	124	80
XP_015653837.1	PDK1_HUMAN	27.295	403	218	13	54	437	44	390	1.4e-34	122	87
XP_015653837.1	PDK3_HUMAN	28.841	371	198	13	79	437	43	359	7.25e-34	120	82
XP_015653837.1	PDK4_HUMAN	27.273	363	200	10	86	437	56	365	1.93e-32	116	80
XP_015653837.1	BCKDK_HUMAN	27.049	366	196	12	86	437	93	401	1.18e-30	111	80
XP_015660942.1	BCKDK_HUMAN	30.303	132	67	3	365	471	269	400	1.62e-11	53.9	22
XP_015660942.1	PDK1_HUMAN	26.05	119	74	3	352	458	260	376	1.11e-08	45.1	22
XP_015660942.1	PDK2_HUMAN	24.516	155	99	5	315	458	200	347	1.44e-08	44.7	29
XP_015660942.1	PDK4_HUMAN	26.126	111	72	3	358	458	241	351	2.26e-08	43.9	21
XP_015660942.1	PDK3_HUMAN	23.333	120	77	3	352	458	228	345	2.36e-08	43.9	22
XP_018636057.1	BCKDK_HUMAN	24.138	261	133	8	708	968	215	410	8.35e-13	59.7	25
XP_018636057.1	PDK4_HUMAN	24.865	185	91	4	787	970	240	377	2.36e-10	51.6	18
XP_018636057.1	PDK2_HUMAN	22.727	264	128	6	708	970	185	373	3.22e-10	51.2	25
XP_018636057.1	PDK3_HUMAN	27.027	185	88	6	787	970	233	371	3.95e-09	47.8	18
XP_018636057.1	PDK1_HUMAN	26.087	184	88	5	788	970	266	402	1.06e-08	46.6	17
XP_026193545.1	PDK4_HUMAN	26.797	153	84	4	658	810	258	382	1.28e-11	55.8	15
XP_026193545.1	PDK1_HUMAN	27.132	129	73	2	682	810	300	407	2.09e-11	55.1	13
XP_026193545.1	PDK3_HUMAN	24.667	150	86	2	661	810	254	376	1.03e-09	49.7	15
XP_026193545.1	PDK2_HUMAN	24.46	139	83	3	672	810	262	378	1.77e-09	48.9	14
XP_026193545.1	BCKDK_HUMAN	23.585	106	73	2	692	796	306	404	9.29e-06	37	10
XP_026194099.1	BCKDK_HUMAN	27.073	410	195	8	71	468	91	408	2.69e-40	139	78
XP_026194099.1	PDK3_HUMAN	27.021	433	184	12	73	476	48	377	1.24e-37	132	79
XP_026194099.1	PDK4_HUMAN	25.986	431	183	12	73	474	56	379	4.99e-37	130	79
XP_026194099.1	PDK1_HUMAN	25.734	443	198	17	73	486	78	418	2.03e-28	106	81
XP_026194099.1	PDK2_HUMAN	26.637	443	200	16	58	476	38	379	1.48e-27	103	82
XP_026194478.1	BCKDK_HUMAN	32.479	351	207	5	18	358	80	410	3.66e-61	192	90
XP_026194478.1	PDK3_HUMAN	28.261	368	214	11	8	354	26	364	4.89e-42	141	92
XP_026194478.1	PDK4_HUMAN	28.649	370	220	10	2	354	28	370	1.7e-41	140	93
XP_026194478.1	PDK2_HUMAN	28.721	383	226	11	8	371	30	384	4.15e-40	136	96
XP_026194478.1	PDK1_HUMAN	25.967	362	219	10	8	348	56	389	3.99e-34	120	90
XP_028878694.1	PDK1_HUMAN	25	352	214	14	110	443	78	397	4.59e-22	86.7	75
XP_028878694.1	PDK4_HUMAN	24.507	355	209	16	110	443	56	372	2.64e-21	84	75
XP_028878694.1	PDK2_HUMAN	22.254	346	228	11	110	443	52	368	2.77e-21	84	75
XP_028878694.1	PDK3_HUMAN	23.684	342	214	11	110	435	48	358	1.77e-20	81.6	73
XP_028878694.1	BCKDK_HUMAN	21.652	351	219	9	104	435	87	400	5.06e-16	67.8	75
XP_028883127.1	PDK3_HUMAN	29.67	364	201	11	70	422	41	360	1.75e-40	138	84
XP_028883127.1	PDK4_HUMAN	29.396	364	200	14	70	422	49	366	2.52e-38	132	84
XP_028883127.1	PDK2_HUMAN	29.609	358	192	13	79	422	51	362	6.52e-38	131	82
XP_028883127.1	PDK1_HUMAN	27.92	351	210	12	79	422	77	391	1.5e-37	130	82
XP_028883127.1	BCKDK_HUMAN	26.074	349	211	12	80	421	93	401	1.96e-32	116	81
XP_028887866.1	PDK4_HUMAN	25.362	276	152	14	140	390	112	358	1.41e-15	66.2	62
XP_028887866.1	PDK1_HUMAN	23.427	286	168	10	130	390	124	383	1.26e-14	63.2	64
XP_028887866.1	BCKDK_HUMAN	27.344	128	68	2	290	392	269	396	2.5e-13	59.3	25
XP_028887866.1	PDK2_HUMAN	27.193	114	74	2	286	390	241	354	1.52e-12	56.6	26
XP_028887866.1	PDK3_HUMAN	23.932	234	135	10	172	390	147	352	3.12e-11	52.8	54
XP_818802.1	PDK2_HUMAN	29.834	362	200	12	70	422	45	361	6.14e-41	139	83
XP_818802.1	PDK1_HUMAN	29.558	362	204	12	70	422	71	390	8.92e-39	134	83
XP_818802.1	PDK3_HUMAN	28.455	369	198	10	70	422	41	359	1.8e-38	132	83
XP_818802.1	PDK4_HUMAN	29.834	362	200	14	70	422	49	365	3.32e-37	129	83
XP_818802.1	BCKDK_HUMAN	27.731	357	196	13	80	422	93	401	1.28e-36	127	81
XP_818952.1	PDK1_HUMAN	26.693	251	135	10	171	403	172	391	2.32e-14	62.8	56
XP_818952.1	BCKDK_HUMAN	27.344	128	68	2	294	396	269	396	3.13e-14	62	25
XP_818952.1	PDK4_HUMAN	23.984	246	145	10	171	403	150	366	1.02e-13	60.5	56
XP_818952.1	PDK3_HUMAN	25.49	255	132	12	171	403	142	360	3.8e-13	58.5	56
XP_818952.1	PDK2_HUMAN	30.159	126	72	4	290	403	241	362	2.53e-12	56.2	27
XP_820076.1	PDK3_HUMAN	24.854	342	210	11	110	435	48	358	4.69e-21	83.2	73
XP_820076.1	PDK2_HUMAN	21.958	337	222	9	111	435	53	360	5.06e-19	77	73
XP_820076.1	PDK4_HUMAN	24.355	349	199	13	111	435	57	364	1.01e-18	76.3	73
XP_820076.1	PDK1_HUMAN	23.469	392	236	13	60	434	44	388	2.42e-18	75.1	84
XP_820076.1	BCKDK_HUMAN	21.408	341	214	8	108	430	91	395	2.52e-18	75.1	73
XP_828553.1	PDK4_HUMAN	24.294	354	214	14	110	443	56	375	2.57e-21	84	75
XP_828553.1	PDK1_HUMAN	23.796	353	220	11	110	443	78	400	1.3e-20	82	75
XP_828553.1	PDK3_HUMAN	23.333	360	212	12	110	443	48	369	7.36e-19	76.6	75
XP_828553.1	PDK2_HUMAN	22.126	348	229	10	110	443	52	371	6.19e-18	73.6	75
XP_828553.1	BCKDK_HUMAN	25.779	353	202	12	104	435	87	400	3.15e-16	68.6	75
XP_844234.1	PDK1_HUMAN	29.032	124	77	3	277	390	261	383	1.48e-12	57	28
XP_844234.1	PDK4_HUMAN	28	125	75	4	278	390	237	358	4.65e-12	55.5	27
XP_844234.1	PDK3_HUMAN	25	124	81	3	278	390	230	352	1.78e-09	47	27
XP_844234.1	BCKDK_HUMAN	23.438	128	73	2	290	392	269	396	1.89e-09	47	25
XP_844234.1	PDK2_HUMAN	27.869	122	78	4	278	390	234	354	3.87e-09	46.2	27
